# Supplementary material for: Bioinformatics analysis reveals the competing endogenous RNA (ceRNA) coexpression network in the tumor microenvironment and prognostic biomarkers in soft tissue sarcomas
Source: Bioengineered. 2021 Feb 15;12(1):662–72. doi: 10.1080/21655979.2021.1879566 (PMC8806339; doi:10.1080/21655979.2021.1879566)
Supplement: Supplemental Material [file KBIE_A_1879566_SM9997.zip]

Archive with 6 entries (5 files):
- Supplementary information/
- Supplementary information/GraphicalAbstract.png
- Supplementary information/Table S1.xlsx
- Supplementary information/Table S2.xlsx
- Supplementary information/Table S3.xls
- Supplementary information/Table S4.xls
