# Supplementary material for: Bioinformatics analysis reveals the competing endogenous RNA (ceRNA) coexpression network in the tumor microenvironment and prognostic biomarkers in soft tissue sarcomas
Source: Bioengineered. 2021 Feb 15;12(1):662–72. doi: 10.1080/21655979.2021.1879566 (PMC8806339; doi:10.1080/21655979.2021.1879566)
Supplement: Supplemental Material [file KBIE_A_1879566_SM9997.zip › Supplementary information/Table S1.xlsx]

## Sheet: Sheet1
bcr_patient_barcode	outcome	time	radiation_therapy	histological_type	race	ethnicity	age_at_initial_pathologic_diagnosis	years_to_birth	gender	disease_code	metastatic_diagnosis	postoperative_rx_tx	tumor_tissue_site		date_of_initial_pathologic_diagnosis	vital_status	days_to_death	days_to_last_followup
tcga-3b-a9hj	0	1104	yes	dedifferentiated liposarcoma	white	not hispanic or latino	68	68	male	sarc	no	no	lower extremity - groin		2011	alive	NA	1104
tcga-3b-a9ho	0	959	no	dedifferentiated liposarcoma	white	not hispanic or latino	75	75	male	sarc	no	no	retroperitoneum/upper abdominal - intraabdominal		2012	alive	NA	959
tcga-dx-a3m2	0	1055	no	dedifferentiated liposarcoma	white	not hispanic or latino	59	59	male	sarc	NA	no	retroperitoneum/upper abdominal - retroperitoneum		2011	alive	NA	1055
tcga-dx-a6bk	1	492	no	dedifferentiated liposarcoma	white	NA	85	85	female	sarc	no	no	retroperitoneum/upper abdominal - retroperitoneum		2009	dead	492	NA
tcga-dx-a6yt	0	2044	no	myxofibrosarcoma	white	not hispanic or latino	31	31	female	sarc	no	no	lower extremity - thigh/knee		2008	alive	NA	2044
tcga-dx-a6yu	0	1045	no	myxofibrosarcoma	white	not hispanic or latino	50	50	female	sarc	no	no	chest - chest wall		2012	alive	NA	1045
tcga-dx-a7et	0	463	no	undifferentiated pleomorphic sarcoma	black or african american	not hispanic or latino	71	71	male	sarc	no	no	superficial trunk - abdominal wall		2013	alive	NA	463
tcga-dx-a7eu	0	721	no	myxofibrosarcoma	white	not hispanic or latino	79	79	female	sarc	no	no	lower abdominal/pelvic - pelvic		2013	alive	NA	721
tcga-dx-a8bh	1	439	no	undifferentiated pleomorphic sarcoma	white	not hispanic or latino	86	86	male	sarc	no	no	superficial trunk - abdominal wall		2013	dead	439	NA
tcga-dx-ab2h	0	482	no	dedifferentiated liposarcoma	white	not hispanic or latino	80	80	female	sarc	no	no	retroperitoneum/upper abdominal - retroperitoneum		2013	alive	NA	482
tcga-dx-ab2j	1	1235	no	undifferentiated pleomorphic sarcoma	white	NA	71	71	female	sarc	no	no	lower abdominal/pelvic - pelvic		2006	dead	1235	NA
tcga-dx-ab2w	0	3238	yes	undifferentiated pleomorphic sarcoma	white	not hispanic or latino	62	62	female	sarc	no	no	lower extremity - thigh/knee		2006	alive	NA	3238
tcga-dx-ab32	0	3102	yes	myxofibrosarcoma	white	NA	51	51	male	sarc	no	no	chest - chest wall		2006	alive	NA	3102
tcga-dx-ab35	0	928	no	dedifferentiated liposarcoma	white	not hispanic or latino	65	65	male	sarc	no	no	retroperitoneum/upper abdominal - retroperitoneum		2012	alive	NA	928
tcga-dx-ab36	1	1825	no	dedifferentiated liposarcoma	white	not hispanic or latino	86	86	male	sarc	no	no	chest - chest wall		2008	dead	1825	NA
tcga-dx-ab37	1	2575	no	dedifferentiated liposarcoma	white	not hispanic or latino	73	73	female	sarc	no	no	lower extremity - thigh/knee		2003	dead	2575	NA
tcga-fx-a3nk	0	505	no	dedifferentiated liposarcoma	white	not hispanic or latino	53	53	male	sarc	NA	no	retroperitoneum/upper abdominal - gastric		2011	alive	NA	505
tcga-hb-a43z	0	1126	yes	leiomyosarcoma	white	not hispanic or latino	58	58	female	sarc	NA	yes	gynecological - uterus		2012	alive	NA	1126
tcga-hs-a5n9	0	1585	no	leiomyosarcoma	NA	NA	58	58	female	sarc	no	yes	gynecological - uterus		NA	alive	NA	1585
tcga-ie-a4eh	0	819	no	leiomyosarcoma	white	not hispanic or latino	35	35	female	sarc	no	yes	gynecological - uterus		2011	alive	NA	819
tcga-if-a4ak	0	1590	no	leiomyosarcoma	white	not hispanic or latino	82	82	female	sarc	no	no	lower extremity - thigh/knee		2010	alive	NA	1590
tcga-is-a3k8	0	4845	no	leiomyosarcoma	white	NA	44	44	female	sarc	NA	no	gynecological - uterus		2002	alive	NA	4845
tcga-iw-a3m6	0	688	no	leiomyosarcoma	asian	not hispanic or latino	59	59	female	sarc	no	yes	gynecological - uterus		2011	alive	NA	688
tcga-kf-a41w	0	356	no	leiomyosarcoma	white	not hispanic or latino	71	71	female	sarc	no	yes	gynecological - uterus		2012	alive	NA	356
tcga-li-a9qh	1	540	yes	undifferentiated pleomorphic sarcoma	white	not hispanic or latino	72	72	female	sarc	no	no	lower extremity - lower leg/calf		2013	dead	540	NA
tcga-mb-a5y9	0	252	no	undifferentiated pleomorphic sarcoma	white	not hispanic or latino	90	90	male	sarc	NA	no	lower extremity - lower leg/calf		2012	alive	NA	252
tcga-pc-a5dm	1	193	yes	leiomyosarcoma	white	not hispanic or latino	73	73	male	sarc	NA	no	lower extremity - other (please specify		2005	dead	193	NA
tcga-pc-a5dp	1	550	no	leiomyosarcoma	white	not hispanic or latino	72	72	female	sarc	NA	no	retroperitoneum/upper abdominal - retroperitoneum		2007	dead	550	NA
tcga-qc-a6fx	0	637	yes	undifferentiated pleomorphic sarcoma	white	not hispanic or latino	68	68	male	sarc	no	no	superficial trunk - back		2013	alive	NA	637
tcga-qq-a8vb	0	5723	no	malignant peripheral nerve sheath tumors	white	NA	68	68	female	sarc	no	no	superficial trunk - buttock		1998	alive	NA	5723
tcga-sg-a849	0	533	yes	undifferentiated pleomorphic sarcoma	white	not hispanic or latino	78	78	male	sarc	no	no	upper extremity - upper arm/elbow		2013	alive	NA	533
tcga-vt-a80j	0	796	no	undifferentiated pleomorphic sarcoma	white	not hispanic or latino	49	49	female	sarc	yes	yes	lower extremity - lower leg/calf		2012	alive	NA	796
tcga-x6-a8c6	1	1067	yes	myxofibrosarcoma	white	not hispanic or latino	55	55	male	sarc	no	yes	lower extremity - thigh/knee		2011	dead	1067	NA
tcga-3b-a9hq	0	2085	no	leiomyosarcoma	white	not hispanic or latino	66	66	female	sarc	no	no	retroperitoneum/upper abdominal - retroperitoneum		2007	alive	NA	2085
tcga-3b-a9hs	1	1366	yes	leiomyosarcoma	white	not hispanic or latino	60	60	male	sarc	yes	yes	retroperitoneum/upper abdominal - retroperitoneum		2008	dead	1366	NA
tcga-3b-a9ht	0	1665	yes	leiomyosarcoma	white	not hispanic or latino	53	53	male	sarc	no	yes	head and neck - other (please specify		2010	alive	NA	1665
tcga-3b-a9hx	0	1303	no	leiomyosarcoma	white	not hispanic or latino	70	70	female	sarc	no	no	retroperitoneum/upper abdominal - colon		2011	alive	NA	1303
tcga-3b-a9hy	0	314	no	leiomyosarcoma	white	not hispanic or latino	49	49	male	sarc	no	no	lower extremity - thigh/knee		2011	alive	NA	314
tcga-3b-a9i3	0	808	no	leiomyosarcoma	white	not hispanic or latino	62	62	male	sarc	no	no	retroperitoneum/upper abdominal - retroperitoneum		2012	alive	NA	808
tcga-dx-a1ku	1	427	no	leiomyosarcoma	white	not hispanic or latino	82	82	male	sarc	NA	no	retroperitoneum/upper abdominal - retroperitoneum		2010	dead	427	NA
tcga-dx-a1kw	1	995	no	leiomyosarcoma	white	not hispanic or latino	67	67	male	sarc	NA	no	retroperitoneum/upper abdominal - retroperitoneum		2009	dead	995	NA
tcga-dx-a1kx	0	2087	no	leiomyosarcoma	white	not hispanic or latino	67	67	female	sarc	NA	no	lower abdominal/pelvic - pelvic		2009	alive	NA	2087
tcga-dx-a1ky	1	391	no	dedifferentiated liposarcoma	white	not hispanic or latino	66	66	male	sarc	NA	no	retroperitoneum/upper abdominal - retroperitoneum		2009	dead	391	NA
tcga-dx-a1kz	0	1372	no	dedifferentiated liposarcoma	white	not hispanic or latino	66	66	male	sarc	NA	no	retroperitoneum/upper abdominal - retroperitoneum		2009	alive	NA	1372
tcga-dx-a1l0	1	564	no	dedifferentiated liposarcoma	white	not hispanic or latino	58	58	male	sarc	NA	no	retroperitoneum/upper abdominal - retroperitoneum		2008	dead	564	NA
tcga-dx-a1l1	1	1649	no	dedifferentiated liposarcoma	white	not hispanic or latino	60	60	male	sarc	NA	no	retroperitoneum/upper abdominal - retroperitoneum		2008	dead	1649	NA
tcga-dx-a1l2	0	2586	no	dedifferentiated liposarcoma	white	not hispanic or latino	78	78	male	sarc	NA	no	retroperitoneum/upper abdominal - retroperitoneum		2008	alive	NA	2586
tcga-dx-a1l3	1	1020	no	dedifferentiated liposarcoma	white	not hispanic or latino	60	60	female	sarc	NA	no	retroperitoneum/upper abdominal - retroperitoneum		2009	dead	1020	NA
tcga-dx-a1l4	0	2036	no	dedifferentiated liposarcoma	white	not hispanic or latino	60	60	male	sarc	NA	no	retroperitoneum/upper abdominal - retroperitoneum		2009	alive	NA	2036
tcga-dx-a23r	0	2271	no	dedifferentiated liposarcoma	white	not hispanic or latino	55	55	female	sarc	NA	no	retroperitoneum/upper abdominal - retroperitoneum		2002	alive	NA	2271
tcga-dx-a23t	1	160	no	dedifferentiated liposarcoma	white	not hispanic or latino	40	40	female	sarc	NA	no	retroperitoneum/upper abdominal - retroperitoneum		2006	dead	160	NA
tcga-dx-a23u	1	2324	no	dedifferentiated liposarcoma	white	not hispanic or latino	81	81	male	sarc	NA	no	lower abdominal/pelvic - pelvic		2003	dead	2324	NA
tcga-dx-a23v	1	2034	no	dedifferentiated liposarcoma	white	not hispanic or latino	57	57	female	sarc	NA	no	retroperitoneum/upper abdominal - retroperitoneum		2003	dead	2034	NA
tcga-dx-a23y	1	191	no	dedifferentiated liposarcoma	white	not hispanic or latino	80	80	male	sarc	NA	no	retroperitoneum/upper abdominal - retroperitoneum		2006	dead	191	NA
tcga-dx-a23z	1	846	no	dedifferentiated liposarcoma	white	not hispanic or latino	74	74	male	sarc	NA	no	retroperitoneum/upper abdominal - retroperitoneum		2006	dead	846	NA
tcga-dx-a240	0	1834	no	dedifferentiated liposarcoma	white	not hispanic or latino	51	51	male	sarc	NA	no	lower abdominal/pelvic - spermatic cord		2006	alive	NA	1834
tcga-dx-a2iz	0	261	no	dedifferentiated liposarcoma	white	not hispanic or latino	60	60	male	sarc	NA	no	retroperitoneum/upper abdominal - retroperitoneum		2007	alive	NA	261
tcga-dx-a2j0	1	295	no	dedifferentiated liposarcoma	white	not hispanic or latino	61	61	male	sarc	NA	no	retroperitoneum/upper abdominal - retroperitoneum		2005	dead	295	NA
tcga-dx-a2j1	0	2901	no	dedifferentiated liposarcoma	white	not hispanic or latino	53	53	male	sarc	NA	no	retroperitoneum/upper abdominal - retroperitoneum		2007	alive	NA	2901
tcga-dx-a2j4	0	2408	no	dedifferentiated liposarcoma	white	not hispanic or latino	60	60	male	sarc	NA	no	retroperitoneum/upper abdominal - intraabdominal		2008	alive	NA	2408
tcga-dx-a3ls	1	275	no	dedifferentiated liposarcoma	white	not hispanic or latino	78	78	female	sarc	NA	no	retroperitoneum/upper abdominal - retroperitoneum		2011	dead	275	NA
tcga-dx-a3lt	0	1492	yes	dedifferentiated liposarcoma	white	not hispanic or latino	62	62	male	sarc	NA	no	upper extremity - upper arm/elbow		2011	alive	NA	1492
tcga-dx-a3lu	0	2641	yes	dedifferentiated liposarcoma	white	not hispanic or latino	60	60	male	sarc	NA	no	retroperitoneum/upper abdominal - retroperitoneum		2007	alive	NA	2641
tcga-dx-a3lw	0	4150	no	dedifferentiated liposarcoma	white	not hispanic or latino	43	43	male	sarc	NA	no	retroperitoneum/upper abdominal - retroperitoneum		2004	alive	NA	4150
tcga-dx-a3ly	0	1017	no	dedifferentiated liposarcoma	white	not hispanic or latino	66	66	male	sarc	NA	no	retroperitoneum/upper abdominal - retroperitoneum		2011	alive	NA	1017
tcga-dx-a3m1	0	1359	no	dedifferentiated liposarcoma	white	not hispanic or latino	79	79	male	sarc	NA	no	retroperitoneum/upper abdominal - retroperitoneum		2010	alive	NA	1359
tcga-dx-a3u5	0	969	no	dedifferentiated liposarcoma	white	not hispanic or latino	52	52	male	sarc	NA	no	retroperitoneum/upper abdominal - retroperitoneum		2011	alive	NA	969
tcga-dx-a3u6	1	1088	no	dedifferentiated liposarcoma	white	not hispanic or latino	63	63	female	sarc	NA	no	retroperitoneum/upper abdominal - retroperitoneum		2011	dead	1088	NA
tcga-dx-a3u7	1	1552	no	leiomyosarcoma	white	not hispanic or latino	67	67	male	sarc	NA	no	lower extremity - thigh/knee		2009	dead	1552	NA
tcga-dx-a3u8	1	138	no	leiomyosarcoma	NA	NA	43	43	male	sarc	NA	no	lower abdominal/pelvic - spermatic cord		2010	dead	138	NA
tcga-dx-a3u9	1	456	no	leiomyosarcoma	white	not hispanic or latino	84	84	male	sarc	NA	no	lower abdominal/pelvic - other (please specify		2005	dead	456	NA
tcga-dx-a3ua	1	325	no	leiomyosarcoma	white	not hispanic or latino	47	47	female	sarc	NA	no	lower extremity - foot/ankle		2009	dead	325	NA
tcga-dx-a3ub	0	2247	no	leiomyosarcoma	white	NA	54	54	male	sarc	NA	no	retroperitoneum/upper abdominal - small intestines		2009	alive	NA	2247
tcga-dx-a3uc	0	2085	no	leiomyosarcoma	white	not hispanic or latino	37	37	female	sarc	NA	no	retroperitoneum/upper abdominal - retroperitoneum		2009	alive	NA	2085
tcga-dx-a3ud	0	1534	no	leiomyosarcoma	white	not hispanic or latino	56	56	male	sarc	NA	no	retroperitoneum/upper abdominal - kidney		2010	alive	NA	1534
tcga-dx-a3ue	1	1061	yes	leiomyosarcoma	white	not hispanic or latino	66	66	female	sarc	NA	no	superficial trunk - back		2007	dead	1061	NA
tcga-dx-a3uf	1	2599	no	leiomyosarcoma	white	not hispanic or latino	65	65	female	sarc	NA	no	retroperitoneum/upper abdominal - retroperitoneum		2007	dead	2599	NA
tcga-dx-a48j	1	296	no	leiomyosarcoma	black or african american	not hispanic or latino	44	44	male	sarc	NA	no	retroperitoneum/upper abdominal - retroperitoneum		2003	dead	296	NA
tcga-dx-a48k	0	1399	no	leiomyosarcoma	white	not hispanic or latino	65	65	male	sarc	NA	no	lower extremity - lower leg/calf		2011	alive	NA	1399
tcga-dx-a48l	1	738	yes	leiomyosarcoma	white	not hispanic or latino	49	49	female	sarc	NA	no	lower extremity - lower leg/calf		2010	dead	738	NA
tcga-dx-a48n	0	1073	no	leiomyosarcoma	white	not hispanic or latino	47	47	male	sarc	NA	no	retroperitoneum/upper abdominal - retroperitoneum		2012	alive	NA	1073
tcga-dx-a48o	0	1605	no	leiomyosarcoma	white	not hispanic or latino	63	63	female	sarc	NA	no	retroperitoneum/upper abdominal - retroperitoneum		2010	alive	NA	1605
tcga-dx-a48p	0	1400	no	leiomyosarcoma	white	not hispanic or latino	54	54	female	sarc	NA	no	retroperitoneum/upper abdominal - retroperitoneum		2011	alive	NA	1400
tcga-dx-a48r	0	805	no	leiomyosarcoma	white	NA	41	41	male	sarc	NA	no	retroperitoneum/upper abdominal - retroperitoneum		2002	alive	NA	805
tcga-dx-a48u	0	3310	no	leiomyosarcoma	white	NA	57	57	male	sarc	NA	no	retroperitoneum/upper abdominal - retroperitoneum		2005	alive	NA	3310
tcga-dx-a48v	0	1820	no	leiomyosarcoma	white	not hispanic or latino	78	78	male	sarc	NA	no	retroperitoneum/upper abdominal - retroperitoneum		2010	alive	NA	1820
tcga-dx-a6b7	0	1143	no	leiomyosarcoma	white	not hispanic or latino	55	55	male	sarc	no	yes	retroperitoneum/upper abdominal - colon		2012	alive	NA	1143
tcga-dx-a6b9	0	1138	no	leiomyosarcoma	black or african american	not hispanic or latino	45	45	female	sarc	no	no	retroperitoneum/upper abdominal - colon		2012	alive	NA	1138
tcga-dx-a6bb	0	1105	no	leiomyosarcoma	white	not hispanic or latino	74	74	male	sarc	no	no	lower abdominal/pelvic - pelvic		2012	alive	NA	1105
tcga-dx-a6be	0	881	no	leiomyosarcoma	white	not hispanic or latino	77	77	male	sarc	no	no	retroperitoneum/upper abdominal - retroperitoneum		2011	alive	NA	881
tcga-dx-a6bf	0	972	no	leiomyosarcoma	white	not hispanic or latino	82	82	female	sarc	no	no	retroperitoneum/upper abdominal - retroperitoneum		2012	alive	NA	972
tcga-dx-a6bg	0	1121	no	leiomyosarcoma	white	not hispanic or latino	51	51	male	sarc	no	no	retroperitoneum/upper abdominal - retroperitoneum		2012	alive	NA	1121
tcga-dx-a6bh	0	821	no	leiomyosarcoma	white	not hispanic or latino	34	34	male	sarc	no	no	lower abdominal/pelvic - pelvic		2012	alive	NA	821
tcga-dx-a6yq	1	93	no	leiomyosarcoma	NA	not hispanic or latino	86	86	female	sarc	no	no	lower extremity - other (please specify		2011	dead	93	NA
tcga-dx-a6yr	0	1247	yes	leiomyosarcoma	white	not hispanic or latino	75	75	male	sarc	no	no	chest - chest wall		2011	alive	NA	1247
tcga-dx-a6ys	0	2381	yes	leiomyosarcoma	white	NA	61	61	male	sarc	no	no	lower extremity - other (please specify		2008	alive	NA	2381
tcga-dx-a6yv	1	1536	no	leiomyosarcoma	white	not hispanic or latino	74	74	male	sarc	yes	no	lower extremity - thigh/knee		2008	dead	1536	NA
tcga-dx-a6yz	0	2625	yes	leiomyosarcoma	white	not hispanic or latino	59	59	male	sarc	no	no	lower extremity - thigh/knee		2007	alive	NA	2625
tcga-dx-a6z0	1	1953	yes	leiomyosarcoma	white	NA	78	78	female	sarc	no	no	lower extremity - thigh/knee		2006	dead	1953	NA
tcga-dx-a6z2	0	3079	no	leiomyosarcoma	white	not hispanic or latino	82	82	female	sarc	no	no	retroperitoneum/upper abdominal - retroperitoneum		2007	alive	NA	3079
tcga-dx-a7ei	1	1049	no	leiomyosarcoma	white	NA	78	78	female	sarc	no	yes	retroperitoneum/upper abdominal - retroperitoneum		2003	dead	1049	NA
tcga-dx-a7em	0	1892	no	leiomyosarcoma	white	not hispanic or latino	61	61	male	sarc	no	no	retroperitoneum/upper abdominal - retroperitoneum		2010	alive	NA	1892
tcga-dx-a7en	0	923	no	leiomyosarcoma	white	not hispanic or latino	53	53	female	sarc	no	yes	retroperitoneum/upper abdominal - retroperitoneum		2012	alive	NA	923
tcga-dx-a7eo	0	4627	yes	leiomyosarcoma	white	hispanic or latino	20	20	female	sarc	no	no	superficial trunk - flank		2002	alive	NA	4627
tcga-dx-a7er	1	1466	no	leiomyosarcoma	white	NA	69	69	male	sarc	no	no	chest - lung/pleura		2008	dead	1466	NA
tcga-dx-a7es	0	610	no	dedifferentiated liposarcoma	white	not hispanic or latino	50	50	female	sarc	no	no	retroperitoneum/upper abdominal - retroperitoneum		2013	alive	NA	610
tcga-dx-a8bj	1	284	yes	undifferentiated pleomorphic sarcoma	white	not hispanic or latino	76	76	male	sarc	no	no	chest - chest wall		2011	dead	284	NA
tcga-dx-a8bk	0	1885	yes	undifferentiated pleomorphic sarcoma	white	not hispanic or latino	61	61	female	sarc	no	no	lower extremity - thigh/knee		2009	alive	NA	1885
tcga-dx-a8bl	0	1373	no	undifferentiated pleomorphic sarcoma	white	not hispanic or latino	59	59	male	sarc	no	no	upper extremity - shoulder/axilla		2011	alive	NA	1373
tcga-dx-a8bm	0	1456	yes	undifferentiated pleomorphic sarcoma	white	not hispanic or latino	60	60	male	sarc	no	no	lower extremity - thigh/knee		2011	alive	NA	1456
tcga-dx-a8bn	0	1161	yes	undifferentiated pleomorphic sarcoma	white	not hispanic or latino	78	78	female	sarc	no	no	lower extremity - thigh/knee		2011	alive	NA	1161
tcga-dx-a8bo	0	1240	no	undifferentiated pleomorphic sarcoma	white	not hispanic or latino	67	67	female	sarc	no	no	lower extremity - lower leg/calf		2011	alive	NA	1240
tcga-dx-a8bq	0	1579	yes	undifferentiated pleomorphic sarcoma	white	not hispanic or latino	63	63	male	sarc	no	no	lower extremity - thigh/knee		2010	alive	NA	1579
tcga-dx-a8br	0	4573	yes	undifferentiated pleomorphic sarcoma	white	not hispanic or latino	63	63	female	sarc	no	no	lower extremity - thigh/knee		2002	alive	NA	4573
tcga-dx-a8bs	1	850	yes	undifferentiated pleomorphic sarcoma	black or african american	not hispanic or latino	68	68	female	sarc	no	no	lower extremity - thigh/knee		2006	dead	850	NA
tcga-dx-a8bt	0	1230	yes	undifferentiated pleomorphic sarcoma	white	not hispanic or latino	63	63	female	sarc	no	no	upper extremity - shoulder/axilla		2011	alive	NA	1230
tcga-dx-aats	1	35	no	undifferentiated pleomorphic sarcoma	white	not hispanic or latino	72	72	male	sarc	no	no	retroperitoneum/upper abdominal - retroperitoneum		2008	dead	35	NA
tcga-dx-ab2e	0	541	no	myxofibrosarcoma	white	not hispanic or latino	60	60	male	sarc	yes	no	upper extremity - shoulder/axilla		2013	alive	NA	541
tcga-dx-ab2f	0	365	no	dedifferentiated liposarcoma	white	not hispanic or latino	76	76	female	sarc	no	no	retroperitoneum/upper abdominal - retroperitoneum		2013	alive	NA	365
tcga-dx-ab2g	0	478	no	dedifferentiated liposarcoma	white	not hispanic or latino	36	36	male	sarc	no	no	retroperitoneum/upper abdominal - retroperitoneum		2013	alive	NA	478
tcga-dx-ab2l	0	2007	no	myxofibrosarcoma	white	NA	35	35	male	sarc	no	no	lower extremity - thigh/knee		2009	alive	NA	2007
tcga-dx-ab2o	0	2619	no	undifferentiated pleomorphic sarcoma	white	not hispanic or latino	78	78	female	sarc	no	no	lower extremity - lower leg/calf		2007	alive	NA	2619
tcga-dx-ab2q	0	2030	yes	undifferentiated pleomorphic sarcoma	white	hispanic or latino	65	65	female	sarc	yes	no	lower extremity - lower leg/calf		2009	alive	NA	2030
tcga-dx-ab2s	0	280	yes	myxofibrosarcoma	white	hispanic or latino	53	53	female	sarc	no	no	superficial trunk - back		2005	alive	NA	280
tcga-dx-ab2v	0	3241	yes	myxofibrosarcoma	white	not hispanic or latino	81	81	male	sarc	no	no	superficial trunk - back		2006	alive	NA	3241
tcga-dx-ab2z	0	1533	no	undifferentiated pleomorphic sarcoma	white	not hispanic or latino	87	87	female	sarc	no	no	lower extremity - thigh/knee		2010	alive	NA	1533
tcga-dx-ab3b	0	1548	no	synovial sarcoma	white	not hispanic or latino	28	28	female	sarc	no	yes	lower extremity - foot/ankle		2009	alive	NA	1548
tcga-fx-a2qs	0	1495	no	dedifferentiated liposarcoma	white	not hispanic or latino	61	61	female	sarc	no	no	retroperitoneum/upper abdominal - other (please specify		2011	alive	NA	1495
tcga-fx-a3nj	0	947	NA	leiomyosarcoma	white	not hispanic or latino	54	54	male	sarc	NA	NA	retroperitoneum/upper abdominal - kidney		2011	alive	NA	947
tcga-fx-a3re	0	660	no	leiomyosarcoma	white	not hispanic or latino	65	65	female	sarc	no	yes	gynecological - ovary		2011	alive	NA	660
tcga-fx-a3to	0	618	no	leiomyosarcoma	white	not hispanic or latino	87	87	male	sarc	NA	no	retroperitoneum/upper abdominal - retroperitoneum		2012	alive	NA	618
tcga-fx-a48g	1	605	no	leiomyosarcoma	white	not hispanic or latino	56	56	female	sarc	NA	yes	gynecological - uterus		2011	dead	605	NA
tcga-fx-a76y	0	471	no	leiomyosarcoma	white	not hispanic or latino	49	49	female	sarc	no	no	gynecological - uterus		2013	alive	NA	471
tcga-fx-a8oo	1	245	no	leiomyosarcoma	white	not hispanic or latino	31	31	female	sarc	no	yes	chest - lung/pleura		2013	dead	245	NA
tcga-hb-a2ot	0	2057	yes	leiomyosarcoma	black or african american	not hispanic or latino	78	78	female	sarc	no	no	lower extremity - thigh/knee		2009	alive	NA	2057
tcga-hb-a3yv	1	139	yes	leiomyosarcoma	white	not hispanic or latino	75	75	male	sarc	no	no	retroperitoneum/upper abdominal - kidney		2012	dead	139	NA
tcga-hs-a5n7	0	1013	yes	leiomyosarcoma	NA	NA	67	67	female	sarc	no	no	retroperitoneum/upper abdominal - retroperitoneum		NA	alive	NA	1013
tcga-hs-a5n8	1	22	no	leiomyosarcoma	NA	NA	69	69	female	sarc	NA	no	gynecological - uterus		NA	dead	22	NA
tcga-hs-a5na	0	298	yes	leiomyosarcoma	NA	NA	65	65	female	sarc	no	no	gynecological - uterus		NA	alive	NA	298
tcga-ie-a4ei	0	594	no	leiomyosarcoma	white	not hispanic or latino	67	67	female	sarc	no	no	lower extremity - thigh/knee		2012	alive	NA	594
tcga-ie-a4ej	0	98	NA	leiomyosarcoma	white	not hispanic or latino	84	84	female	sarc	NA	NA	lower extremity - thigh/knee		2012	alive	NA	98
tcga-ie-a4ek	0	42	NA	leiomyosarcoma	white	not hispanic or latino	54	54	male	sarc	no	NA	retroperitoneum/upper abdominal - kidney		2012	alive	NA	42
tcga-ie-a6bz	0	605	no	leiomyosarcoma	white	not hispanic or latino	65	65	female	sarc	no	yes	superficial trunk - buttock		2012	alive	NA	605
tcga-if-a3rq	1	1129	no	leiomyosarcoma	white	not hispanic or latino	70	70	female	sarc	no	no	retroperitoneum/upper abdominal - retroperitoneum		1998	dead	1129	NA
tcga-is-a3ka	1	413	no	leiomyosarcoma	white	not hispanic or latino	73	73	female	sarc	yes	no	gynecological - uterus		2004	dead	413	NA
tcga-iw-a3m4	0	2615	no	leiomyosarcoma	white	not hispanic or latino	48	48	female	sarc	no	yes	gynecological - uterus		2005	alive	NA	2615
tcga-jv-a5ve	0	499	no	leiomyosarcoma	black or african american	not hispanic or latino	60	60	female	sarc	no	yes	lower abdominal/pelvic - pelvic		2012	alive	NA	499
tcga-jv-a5vf	1	32	no	leiomyosarcoma	black or african american	not hispanic or latino	69	69	female	sarc	yes	no	lower abdominal/pelvic - pelvic		2012	dead	32	NA
tcga-jv-a75j	1	119	no	leiomyosarcoma	white	hispanic or latino	43	43	female	sarc	yes	yes	gynecological - uterus		2013	dead	119	NA
tcga-k1-a3pn	0	3080	yes	leiomyosarcoma	white	not hispanic or latino	64	64	female	sarc	yes	yes	gynecological - uterus		2006	alive	NA	3080
tcga-k1-a3po	0	1622	no	leiomyosarcoma	white	not hispanic or latino	42	42	male	sarc	no	no	lower abdominal/pelvic - bladder		2010	alive	NA	1622
tcga-k1-a42w	0	1891	no	leiomyosarcoma	white	not hispanic or latino	65	65	female	sarc	NA	no	retroperitoneum/upper abdominal - pancreas		2009	alive	NA	1891
tcga-k1-a42x	0	3765	no	leiomyosarcoma	white	NA	62	62	female	sarc	NA	yes	gynecological - uterus		2003	alive	NA	3765
tcga-k1-a6rt	0	528	no	leiomyosarcoma	white	not hispanic or latino	48	48	male	sarc	NA	no	lower extremity - thigh/knee		2012	alive	NA	528
tcga-k1-a6ru	1	711	yes	leiomyosarcoma	white	not hispanic or latino	66	66	female	sarc	NA	yes	lower extremity - thigh/knee		2013	dead	711	NA
tcga-k1-a6rv	0	158	yes	leiomyosarcoma	white	not hispanic or latino	67	67	male	sarc	NA	no	lower extremity - thigh/knee		2013	alive	NA	158
tcga-kd-a5qt	0	499	NA	leiomyosarcoma	NA	NA	69	69	female	sarc	NA	NA	gynecological - uterus		2010	alive	NA	499
tcga-kd-a5qu	1	1073	no	leiomyosarcoma	white	not hispanic or latino	41	41	female	sarc	NA	yes	gynecological - uterus		2010	dead	1073	NA
tcga-li-a67i	0	922	yes	leiomyosarcoma	white	not hispanic or latino	75	75	female	sarc	no	yes	lower extremity - thigh/knee		2013	alive	NA	922
tcga-mb-a5y8	0	773	yes	leiomyosarcoma	white	not hispanic or latino	60	60	female	sarc	NA	yes	lower extremity - lower leg/calf		2012	alive	NA	773
tcga-mb-a5ya	0	15	no	leiomyosarcoma	white	not hispanic or latino	63	63	male	sarc	NA	no	retroperitoneum/upper abdominal - colon		2012	alive	NA	15
tcga-mb-a8jk	0	661	yes	leiomyosarcoma	white	not hispanic or latino	49	49	male	sarc	no	no	lower extremity - thigh/knee		2013	alive	NA	661
tcga-mb-a8jl	0	600	no	leiomyosarcoma	white	NA	53	53	female	sarc	no	no	chest - breast		2013	alive	NA	600
tcga-mj-a68h	0	456	no	leiomyosarcoma	black or african american	not hispanic or latino	57	57	female	sarc	no	no	lower abdominal/pelvic - other (please specify		2013	alive	NA	456
tcga-mj-a68j	0	547	yes	leiomyosarcoma	black or african american	not hispanic or latino	55	55	female	sarc	NA	no	lower extremity - lower leg/calf		2012	alive	NA	547
tcga-mj-a850	0	681	yes	leiomyosarcoma	white	not hispanic or latino	28	28	male	sarc	no	no	head and neck - neck		2013	alive	NA	681
tcga-mo-a47p	0	352	no	leiomyosarcoma	asian	not hispanic or latino	37	37	female	sarc	NA	yes	retroperitoneum/upper abdominal - kidney		2012	alive	NA	352
tcga-mo-a47r	1	318	no	leiomyosarcoma	asian	not hispanic or latino	75	75	female	sarc	NA	no	retroperitoneum/upper abdominal - intraabdominal		2010	dead	318	NA
tcga-n1-a6ia	1	224	no	leiomyosarcoma	black or african american	not hispanic or latino	41	41	female	sarc	NA	no	gynecological - uterus		2011	dead	224	NA
tcga-pc-a5dk	0	3740	no	leiomyosarcoma	white	not hispanic or latino	63	63	male	sarc	NA	no	retroperitoneum/upper abdominal - retroperitoneum		2004	alive	NA	3740
tcga-pc-a5dl	1	1142	no	leiomyosarcoma	white	not hispanic or latino	67	67	male	sarc	NA	no	retroperitoneum/upper abdominal - retroperitoneum		2004	dead	1142	NA
tcga-pc-a5dn	1	1175	no	leiomyosarcoma	white	not hispanic or latino	77	77	female	sarc	NA	no	retroperitoneum/upper abdominal - retroperitoneum		2005	dead	1175	NA
tcga-pc-a5do	1	2464	no	leiomyosarcoma	white	not hispanic or latino	59	59	female	sarc	NA	no	retroperitoneum/upper abdominal - retroperitoneum		2006	dead	2464	NA
tcga-pt-a8tr	0	813	no	leiomyosarcoma	white	not hispanic or latino	57	57	female	sarc	no	yes	gynecological - uterus		2013	alive	NA	813
tcga-qc-a7b5	0	398	no	leiomyosarcoma	white	not hispanic or latino	75	75	male	sarc	no	no	head and neck - head		2013	alive	NA	398
tcga-qc-aa9n	0	537	no	leiomyosarcoma	black or african american	not hispanic or latino	53	53	female	sarc	no	no	superficial trunk - buttock		2013	alive	NA	537
tcga-qq-a5v2	0	56	NA	leiomyosarcoma	white	not hispanic or latino	42	42	male	sarc	NA	NA	lower abdominal/pelvic - pelvic		2006	alive	NA	56
tcga-qq-a5v9	1	1424	no	leiomyosarcoma	white	not hispanic or latino	76	76	male	sarc	no	no	retroperitoneum/upper abdominal - retroperitoneum		1997	dead	1424	NA
tcga-qq-a5va	1	550	no	leiomyosarcoma	white	not hispanic or latino	60	60	female	sarc	no	no	retroperitoneum/upper abdominal - retroperitoneum		1996	dead	550	NA
tcga-qq-a5vb	1	1478	no	leiomyosarcoma	white	NA	53	53	female	sarc	yes	yes	lower extremity - groin		1994	dead	1478	NA
tcga-qq-a5vc	0	1092	no	leiomyosarcoma	white	not hispanic or latino	63	63	female	sarc	no	no	lower extremity - thigh/knee		2011	alive	NA	1092
tcga-qq-a5vd	0	1129	no	leiomyosarcoma	white	not hispanic or latino	52	52	male	sarc	no	no	lower extremity - foot/ankle		2011	alive	NA	1129
tcga-qq-a8vd	0	3964	no	desmoid tumor	white	not hispanic or latino	56	56	male	sarc	NA	no	retroperitoneum/upper abdominal - intraabdominal		2003	alive	NA	3964
tcga-qq-a8vf	0	3406	no	leiomyosarcoma	white	not hispanic or latino	70	70	male	sarc	no	no	lower extremity - lower leg/calf		2005	alive	NA	3406
tcga-qq-a8vg	1	1970	no	leiomyosarcoma	white	not hispanic or latino	52	52	male	sarc	no	no	superficial trunk - back		2009	dead	1970	NA
tcga-qq-a8vh	1	320	yes	leiomyosarcoma	white	not hispanic or latino	31	31	female	sarc	no	no	chest - other (please specify		2010	dead	320	NA
tcga-rn-a68q	0	22	no	leiomyosarcoma	white	not hispanic or latino	62	62	female	sarc	NA	no	head and neck - other (please specify		2010	alive	NA	22
tcga-rn-aaaq	0	510	yes	leiomyosarcoma	white	not hispanic or latino	52	52	male	sarc	no	yes	upper extremity - shoulder/axilla		2013	alive	NA	510
tcga-sg-a6z7	1	118	no	leiomyosarcoma	white	not hispanic or latino	44	44	female	sarc	no	no	retroperitoneum/upper abdominal - kidney		2004	dead	118	NA
tcga-si-a71p	0	771	yes	leiomyosarcoma	white	not hispanic or latino	50	50	male	sarc	no	yes	NA		2012	alive	NA	771
tcga-si-a71q	0	996	yes	leiomyosarcoma	black or african american	not hispanic or latino	34	34	female	sarc	no	no	chest - chest wall		2012	alive	NA	996
tcga-si-aa8b	1	262	no	leiomyosarcoma	white	not hispanic or latino	80	80	female	sarc	no	no	lower extremity - thigh/knee		2013	dead	262	NA
tcga-ue-a6qt	0	402	no	leiomyosarcoma	asian	not hispanic or latino	50	50	female	sarc	no	no	head and neck - head		2013	alive	NA	402
tcga-ue-a6qu	0	408	no	leiomyosarcoma	asian	not hispanic or latino	90	90	female	sarc	no	no	upper extremity - shoulder/axilla		2013	alive	NA	408
tcga-vt-ab3d	0	379	yes	undifferentiated pleomorphic sarcoma	white	not hispanic or latino	71	71	male	sarc	no	no	upper extremity - upper arm/elbow		2013	alive	NA	379
tcga-wk-a8xo	1	363	no	dedifferentiated liposarcoma	white	not hispanic or latino	66	66	female	sarc	no	no	retroperitoneum/upper abdominal - retroperitoneum		2010	dead	363	NA
tcga-wk-a8xq	1	146	no	dedifferentiated liposarcoma	white	NA	57	57	male	sarc	no	no	retroperitoneum/upper abdominal - intraabdominal		2009	dead	146	NA
tcga-wk-a8xs	0	2579	no	leiomyosarcoma	white	not hispanic or latino	58	58	female	sarc	no	no	retroperitoneum/upper abdominal - gastric		2008	alive	NA	2579
tcga-wk-a8xy	1	1991	no	leiomyosarcoma	white	not hispanic or latino	53	53	female	sarc	yes	no	retroperitoneum/upper abdominal - small intestines		2007	dead	1991	NA
tcga-wk-a8xz	1	1722	yes	leiomyosarcoma	white	NA	56	56	female	sarc	yes	no	retroperitoneum/upper abdominal - retroperitoneum		2007	dead	1722	NA
tcga-wp-a9gb	1	261	no	leiomyosarcoma	white	not hispanic or latino	59	NA	female	sarc	NA	no	gynecological - uterus		2012	dead	261	NA
tcga-x2-a95t	0	1927	no	leiomyosarcoma	white	NA	49	49	female	sarc	no	yes	gynecological - uterus		2009	alive	NA	1927
tcga-x6-a7w8	1	804	yes	leiomyosarcoma	white	not hispanic or latino	89	89	male	sarc	no	no	lower extremity - thigh/knee		2011	dead	804	NA
tcga-x6-a7wa	0	1092	no	leiomyosarcoma	white	not hispanic or latino	90	90	female	sarc	no	no	chest - other (please specify		2012	alive	NA	1092
tcga-x6-a7wb	1	550	no	leiomyosarcoma	white	not hispanic or latino	58	58	female	sarc	no	no	gynecological - uterus		2011	dead	550	NA
tcga-x6-a7wc	0	1379	yes	leiomyosarcoma	white	not hispanic or latino	74	74	male	sarc	no	yes	lower extremity - thigh/knee		2011	alive	NA	1379
tcga-x6-a7wd	0	938	no	leiomyosarcoma	white	not hispanic or latino	63	63	female	sarc	no	no	lower extremity - lower leg/calf		2013	alive	NA	938
tcga-x6-a8c2	0	1070	yes	leiomyosarcoma	white	not hispanic or latino	56	56	male	sarc	no	yes	lower extremity - lower leg/calf		2012	alive	NA	1070
tcga-x6-a8c3	0	583	yes	leiomyosarcoma	asian	not hispanic or latino	59	59	female	sarc	no	no	lower extremity - lower leg/calf		2013	alive	NA	583
tcga-x6-a8c4	1	628	yes	undifferentiated pleomorphic sarcoma	white	not hispanic or latino	70	70	female	sarc	no	no	lower extremity - lower leg/calf		2013	dead	628	NA
tcga-x6-a8c5	0	1547	no	leiomyosarcoma	black or african american	not hispanic or latino	63	63	female	sarc	no	no	retroperitoneum/upper abdominal - small intestines		2011	alive	NA	1547
tcga-x6-a8c7	0	896	yes	synovial sarcoma	white	not hispanic or latino	24	24	female	sarc	no	no	lower extremity - foot/ankle		2013	alive	NA	896
tcga-x9-a971	0	831	no	leiomyosarcoma	white	not hispanic or latino	52	52	female	sarc	no	yes	upper extremity - shoulder/axilla		2013	alive	NA	831
tcga-z4-a8jb	0	133	no	desmoid tumor	white	not hispanic or latino	24	24	female	sarc	NA	no	retroperitoneum/upper abdominal - retroperitoneum		2013	alive	NA	133
tcga-z4-a9vc	0	407	no	dedifferentiated liposarcoma	white	not hispanic or latino	37	37	male	sarc	NA	no	lower extremity - thigh/knee		2013	alive	NA	407
tcga-z4-aapf	0	485	no	synovial sarcoma	white	not hispanic or latino	35	35	female	sarc	NA	no	upper extremity - upper arm/elbow		2013	alive	NA	485
tcga-z4-aapg	0	486	no	undifferentiated pleomorphic sarcoma	white	not hispanic or latino	64	64	female	sarc	NA	no	retroperitoneum/upper abdominal - retroperitoneum		2013	alive	NA	486
