# Supplementary material for: Bioinformatics analysis reveals the competing endogenous RNA (ceRNA) coexpression network in the tumor microenvironment and prognostic biomarkers in soft tissue sarcomas
Source: Bioengineered. 2021 Feb 15;12(1):662–72. doi: 10.1080/21655979.2021.1879566 (PMC8806339; doi:10.1080/21655979.2021.1879566)
Supplement: Supplemental Material [file KBIE_A_1879566_SM9997.zip › Supplementary information/Table S2.xlsx]

## Sheet: immune and stromal scores
Sample_title	StromalScore	ImmuneScore	ESTIMATEScore	SS_group	IS_group
TCGA-DX-A8BL-01	1075.88	2228.44	3304.32	-SS_high	-IS_high
TCGA-WK-A8Y0-01	1144.49	2458.25	3602.74	-SS_high	-IS_high
TCGA-3B-A9HX-01	919.166	1325.17	2244.34	-SS_low	-IS_high
TCGA-DX-A3U9-01	561.746	-322.591	239.155	-SS_low	-IS_low
TCGA-DX-A8BS-01	1085.26	1141.51	2226.78	-SS_high	-IS_high
TCGA-MB-A5YA-01	505.465	896.591	1402.06	-SS_low	-IS_high
TCGA-RN-A68Q-01	553.749	2243.72	2797.47	-SS_low	-IS_high
TCGA-K1-A6RU-01	1478.06	1634.47	3112.53	-SS_high	-IS_high
TCGA-MB-A8JL-01	865.368	252.604	1117.97	-SS_low	-IS_low
TCGA-3B-A9HT-01	924.191	3001.5	3925.69	-SS_low	-IS_high
TCGA-WK-A8XZ-01	500.051	294.589	794.64	-SS_low	-IS_low
TCGA-DX-A6YX-01	134.872	879.656	1014.53	-SS_low	-IS_low
TCGA-DX-A3LY-01	1517.56	2010.44	3528	-SS_high	-IS_high
TCGA-DX-A3UE-01	298.562	-251.392	47.1697	-SS_low	-IS_low
TCGA-DX-A6BB-01	347.195	-188.764	158.431	-SS_low	-IS_low
TCGA-MJ-A850-01	-620.299	-518.181	-1138.48	-SS_low	-IS_low
TCGA-Z4-AAPG-01	533.174	1121.6	1654.78	-SS_low	-IS_high
TCGA-DX-A8BR-01	1605.45	1868.7	3474.15	-SS_high	-IS_high
TCGA-DX-A8BN-01	1019.07	1184	2203.07	-SS_high	-IS_high
TCGA-3B-A9HZ-01	996.863	1750.38	2747.24	-SS_high	-IS_high
TCGA-KD-A5QT-01	-186.519	-270.922	-457.441	-SS_low	-IS_low
TCGA-3R-A8YX-01	369.174	539.051	908.225	-SS_low	-IS_low
TCGA-X9-A971-01	110.267	-137.755	-27.4883	-SS_low	-IS_low
TCGA-DX-A3U6-01	1983.98	3310.97	5294.96	-SS_high	-IS_high
TCGA-RN-AAAQ-01	-16.7751	1929.25	1912.47	-SS_low	-IS_high
TCGA-K1-A6RV-01	1007.85	1124.35	2132.19	-SS_high	-IS_high
TCGA-3B-A9HR-01	-302.139	-639.555	-941.693	-SS_low	-IS_low
TCGA-HB-A3L4-01	-123.349	-408.005	-531.353	-SS_low	-IS_low
TCGA-UE-A6QU-01	1100.45	2754.14	3854.59	-SS_high	-IS_high
TCGA-K1-A6RT-01	1199.42	3103.65	4303.07	-SS_high	-IS_high
TCGA-HB-A3YV-01	216.112	-238.785	-22.6724	-SS_low	-IS_low
TCGA-3B-A9HI-01	1731.61	2010.57	3742.18	-SS_high	-IS_high
TCGA-DX-A48L-01	438.223	-381.483	56.7403	-SS_low	-IS_low
TCGA-QQ-A8VG-01	1248.47	2348.04	3596.51	-SS_high	-IS_high
TCGA-MJ-A68H-01	352.909	-142.912	209.997	-SS_low	-IS_low
TCGA-DX-AB2S-01	1862	3630.51	5492.51	-SS_high	-IS_high
TCGA-LI-A67I-01	1279.79	702.201	1981.99	-SS_high	-IS_low
TCGA-DX-A23Z-01	1811.71	1229.32	3041.03	-SS_high	-IS_high
TCGA-DX-A3LS-01	1613.41	1955.48	3568.89	-SS_high	-IS_high
TCGA-SI-AA8C-01	1173.05	243.487	1416.54	-SS_high	-IS_low
TCGA-IE-A4EI-01	160.41	-178.363	-17.9534	-SS_low	-IS_low
TCGA-DX-A3LT-01	1652.58	1894.61	3547.19	-SS_high	-IS_high
TCGA-MO-A47R-01	141.744	168.625	310.37	-SS_low	-IS_low
TCGA-QQ-A5V2-01	760.388	2089.39	2849.78	-SS_low	-IS_high
TCGA-DX-AB2Z-01	1038.16	3089	4127.15	-SS_high	-IS_high
TCGA-WK-A8XY-01	-120.33	-551.15	-671.479	-SS_low	-IS_low
TCGA-X6-A7WA-01	794.584	1060.01	1854.6	-SS_low	-IS_high
TCGA-3B-A9I3-01	597.329	875.513	1472.84	-SS_low	-IS_low
TCGA-HS-A5N8-01	643.543	779.382	1422.92	-SS_low	-IS_low
TCGA-IF-A3RQ-01	1127.12	1117.64	2244.76	-SS_high	-IS_high
TCGA-IW-A3M5-01	229.244	-38.7958	190.448	-SS_low	-IS_low
TCGA-DX-A3U7-01	516.608	90.0378	606.645	-SS_low	-IS_low
TCGA-DX-AB2G-01	1604.01	1929.13	3533.13	-SS_high	-IS_high
TCGA-DX-A6YR-01	1395.03	1020.04	2415.06	-SS_high	-IS_high
TCGA-DX-A2J1-01	2015.89	2793.7	4809.59	-SS_high	-IS_high
TCGA-DX-A48U-01	251.333	-74.651	176.682	-SS_low	-IS_low
TCGA-SI-AA8B-01	884.1	773.815	1657.91	-SS_low	-IS_low
TCGA-KD-A5QU-01	548.463	114.863	663.326	-SS_low	-IS_low
TCGA-WK-A8XS-01	319.807	-323.558	-3.75104	-SS_low	-IS_low
TCGA-QQ-A5VA-01	2061.3	3002.4	5063.7	-SS_high	-IS_high
TCGA-DX-A1L0-01	1552.75	316.056	1868.81	-SS_high	-IS_low
TCGA-MB-A5Y8-01	1034.55	1428.48	2463.02	-SS_high	-IS_high
TCGA-DX-A3LU-01	1509.85	2785.46	4295.32	-SS_high	-IS_high
TCGA-FX-A76Y-01	410.352	159.651	570.003	-SS_low	-IS_low
TCGA-MJ-A68J-01	1905.88	1450.89	3356.77	-SS_high	-IS_high
TCGA-DX-A6BF-01	1402.31	2642.12	4044.43	-SS_high	-IS_high
TCGA-X9-A973-01	1300.64	1142.53	2443.17	-SS_high	-IS_high
TCGA-DX-A6Z0-01	1474.13	1189.93	2664.06	-SS_high	-IS_high
TCGA-UE-A6QT-01	1540.55	3194.15	4734.7	-SS_high	-IS_high
TCGA-DX-A7EF-01	599.541	19.1445	618.686	-SS_low	-IS_low
TCGA-X6-A8C2-01	889.097	1141.4	2030.5	-SS_low	-IS_high
TCGA-3B-A9HV-01	-530.838	-658.26	-1189.1	-SS_low	-IS_low
TCGA-X6-A8C5-01	1292.66	1768.19	3060.85	-SS_high	-IS_high
TCGA-DX-A6BE-01	2273.63	2693.05	4966.68	-SS_high	-IS_high
TCGA-DX-A7EI-01	337.698	-778.427	-440.729	-SS_low	-IS_low
TCGA-DX-A6B7-01	237.444	-48.495	188.949	-SS_low	-IS_low
TCGA-DX-A3UA-01	1102.83	452.843	1555.67	-SS_high	-IS_low
TCGA-QQ-A5VC-01	421.592	402.768	824.359	-SS_low	-IS_low
TCGA-DX-A8BJ-01	1368.94	644.505	2013.44	-SS_high	-IS_low
TCGA-HB-A2OT-01	1371.58	2003.31	3374.89	-SS_high	-IS_high
TCGA-DX-AB2O-01	797.711	692.994	1490.71	-SS_low	-IS_low
TCGA-DX-A3UC-01	89.3345	659.037	748.372	-SS_low	-IS_low
TCGA-DX-A23V-01	1836.25	2106.52	3942.77	-SS_high	-IS_high
TCGA-IE-A4EH-01	225.414	-142.429	82.9852	-SS_low	-IS_low
TCGA-QQ-A5VB-01	1253.69	2279.48	3533.17	-SS_high	-IS_high
TCGA-DX-A7ES-01	2018.81	2773.19	4792.01	-SS_high	-IS_high
TCGA-DX-A48O-01	359.155	406.745	765.901	-SS_low	-IS_low
TCGA-DX-A6BG-01	2006.96	2188.34	4195.3	-SS_high	-IS_high
TCGA-3B-A9HQ-01	726.528	1954.12	2680.64	-SS_low	-IS_high
TCGA-IS-A3KA-01	-501.773	1091.62	589.845	-SS_low	-IS_high
TCGA-DX-A48P-01	1052.88	1146.57	2199.45	-SS_high	-IS_high
TCGA-MO-A47P-01	569.775	689.688	1259.46	-SS_low	-IS_low
TCGA-IW-A3M4-01	695.326	-251.206	444.12	-SS_low	-IS_low
TCGA-DX-A8BV-01	1717.79	922.765	2640.55	-SS_high	-IS_high
TCGA-DX-A48J-01	497.276	71.3827	568.659	-SS_low	-IS_low
TCGA-WK-A8XX-01	658.088	1178.41	1836.49	-SS_low	-IS_high
TCGA-FX-A3TO-01	886.866	233.798	1120.66	-SS_low	-IS_low
TCGA-3B-A9HU-01	853.379	2394	3247.38	-SS_low	-IS_high
TCGA-DX-A8BQ-01	1287.97	3042.1	4330.07	-SS_high	-IS_high
TCGA-DX-A2IZ-01	-864.829	-1185.15	-2049.98	-SS_low	-IS_low
TCGA-DX-A6Z2-01	1300.44	1924.76	3225.2	-SS_high	-IS_high
TCGA-DX-A8BU-01	594.845	232.368	827.213	-SS_low	-IS_low
TCGA-QQ-A5V9-01	1735.61	1922.72	3658.33	-SS_high	-IS_high
TCGA-HS-A5NA-01	-168.14	380.454	212.315	-SS_low	-IS_low
TCGA-DX-A3UF-01	906.349	604.851	1511.2	-SS_low	-IS_low
TCGA-HS-A5N7-01	911.104	997.384	1908.49	-SS_low	-IS_high
TCGA-DX-AB3B-01	72.2654	-777.464	-705.198	-SS_low	-IS_low
TCGA-JV-A5VF-01	549.745	160.596	710.341	-SS_low	-IS_low
TCGA-X6-A7WB-01	-304.419	-485.409	-789.828	-SS_low	-IS_low
TCGA-DX-A8BZ-01	1375.3	1816.08	3191.38	-SS_high	-IS_high
TCGA-3B-A9HY-01	877.575	650.134	1527.71	-SS_low	-IS_low
TCGA-WP-A9GB-01	-612.868	-1149.24	-1762.1	-SS_low	-IS_low
TCGA-DX-A7EM-01	651.276	964.375	1615.65	-SS_low	-IS_high
TCGA-IE-A4EK-01	186.82	-593.39	-406.57	-SS_low	-IS_low
TCGA-DX-A8BK-01	1418.09	2350.52	3768.61	-SS_high	-IS_high
TCGA-WK-A8XQ-01	12.7034	81.2784	93.9818	-SS_low	-IS_low
TCGA-DX-A3M1-01	1751.55	944.676	2696.22	-SS_high	-IS_high
TCGA-SG-A6Z7-01	387.675	-424.37	-36.6956	-SS_low	-IS_low
TCGA-DX-AB2F-01	1822.31	1207.07	3029.38	-SS_high	-IS_high
TCGA-K1-A42W-01	603.617	979.368	1582.99	-SS_low	-IS_high
TCGA-DX-AATS-01	1087.52	715.026	1802.54	-SS_high	-IS_low
TCGA-DX-A8BO-01	1273.72	2297.48	3571.2	-SS_high	-IS_high
TCGA-DX-A8BM-01	873.782	857.712	1731.49	-SS_low	-IS_low
TCGA-DX-AB3C-01	-1380	-1750.11	-3130.11	-SS_low	-IS_low
TCGA-DX-A6YS-01	1212.91	175.35	1388.26	-SS_high	-IS_low
TCGA-DX-A3UB-01	969.833	67.5586	1037.39	-SS_high	-IS_low
TCGA-DX-A23U-01	1334.86	647.23	1982.09	-SS_high	-IS_low
TCGA-FX-A48G-01	584.913	911.624	1496.54	-SS_low	-IS_high
TCGA-WK-A8XO-01	1659.07	2057.63	3716.7	-SS_high	-IS_high
TCGA-SG-A6Z4-01	1478.01	683.661	2161.67	-SS_high	-IS_low
TCGA-DX-A1L1-01	1566.26	2548.64	4114.9	-SS_high	-IS_high
TCGA-DX-A23T-01	1797.07	2446.34	4243.41	-SS_high	-IS_high
TCGA-DX-A1KX-01	1622.98	1153.39	2776.37	-SS_high	-IS_high
TCGA-DX-A48R-01	-678.227	-578.713	-1256.94	-SS_low	-IS_low
TCGA-QQ-A8VH-01	-127.097	-416.218	-543.315	-SS_low	-IS_low
TCGA-DX-A3U8-01	1257.64	2490.92	3748.56	-SS_high	-IS_high
TCGA-X6-A8C3-01	1154.8	1825.86	2980.66	-SS_high	-IS_high
TCGA-DX-A6YV-01	1019.86	118.052	1137.92	-SS_high	-IS_low
TCGA-DX-AB2T-01	1659.74	2414.63	4074.37	-SS_high	-IS_high
TCGA-3B-A9I1-01	44.0374	124.85	168.888	-SS_low	-IS_low
TCGA-DX-A7ER-01	-1063.05	-1219.13	-2282.18	-SS_low	-IS_low
TCGA-VT-A80G-01	1502.23	713.64	2215.87	-SS_high	-IS_low
TCGA-JV-A5VE-01	610.889	1242.19	1853.08	-SS_low	-IS_high
TCGA-FX-A3RE-01	1171	179.614	1350.62	-SS_high	-IS_low
TCGA-K1-A3PO-01	1155.16	1866.4	3021.56	-SS_high	-IS_high
TCGA-Z4-A9VC-01	413.521	285.904	699.425	-SS_low	-IS_low
TCGA-DX-A2J0-01	1405.21	809.847	2215.06	-SS_high	-IS_low
TCGA-DX-A1L2-01	1670.11	1357.86	3027.97	-SS_high	-IS_high
TCGA-DX-A6YZ-01	1281.62	1444.13	2725.75	-SS_high	-IS_high
TCGA-DX-A48K-01	1617.05	1027.62	2644.67	-SS_high	-IS_high
TCGA-IE-A4EJ-01	1484.71	1707.28	3191.99	-SS_high	-IS_high
TCGA-FX-A2QS-01	1071.86	480.493	1552.36	-SS_high	-IS_low
TCGA-PT-A8TR-01	-3.58626	-1116.66	-1120.25	-SS_low	-IS_low
TCGA-3B-A9HL-01	1878.68	1094.76	2973.45	-SS_high	-IS_high
TCGA-DX-A3UD-01	-33.3622	513.644	480.282	-SS_low	-IS_low
TCGA-DX-A48N-01	855.968	332.254	1188.22	-SS_low	-IS_low
TCGA-FX-A8OO-01	-594.204	-1024.41	-1618.61	-SS_low	-IS_low
TCGA-DX-AB2E-01	101.822	1306.61	1408.44	-SS_low	-IS_high
TCGA-DX-AB2V-01	1051.17	1206.19	2257.36	-SS_high	-IS_high
TCGA-X6-A7WC-01	1756.62	2048.84	3805.46	-SS_high	-IS_high
TCGA-QQ-A5VD-01	1681.63	1754.74	3436.37	-SS_high	-IS_high
TCGA-DX-A1KZ-01	1806.76	1801.81	3608.56	-SS_high	-IS_high
TCGA-X6-A7W8-01	865.433	1794.04	2659.47	-SS_low	-IS_high
TCGA-Z4-AAPF-01	889.382	-216.409	672.973	-SS_low	-IS_low
TCGA-JV-A75J-01	-612.352	-1620.9	-2233.25	-SS_low	-IS_low
TCGA-KD-A5QS-01	679.52	640.321	1319.84	-SS_low	-IS_low
TCGA-QQ-A8VD-01	1832.3	-38.6999	1793.6	-SS_high	-IS_low
TCGA-DX-A8BX-01	1637.43	1632.82	3270.24	-SS_high	-IS_high
TCGA-DX-A1KY-01	251.492	-952.55	-701.058	-SS_low	-IS_low
TCGA-DX-A240-01	1159.51	-28.3466	1131.16	-SS_high	-IS_low
TCGA-DX-A7EQ-01	-684.458	-392.723	-1077.18	-SS_low	-IS_low
TCGA-K1-A42X-01	-235.019	-605.408	-840.427	-SS_low	-IS_low
TCGA-DX-A6B9-01	440.198	273.605	713.803	-SS_low	-IS_low
TCGA-DX-AB2L-01	2202.35	1127.56	3329.9	-SS_high	-IS_high
TCGA-IE-A6BZ-01	994.03	318.018	1312.05	-SS_high	-IS_low
TCGA-DX-A1KW-01	1424.18	481.725	1905.91	-SS_high	-IS_low
TCGA-IS-A3K7-01	999.244	1644.21	2643.46	-SS_high	-IS_high
TCGA-DX-A3U5-01	1431.09	1680.28	3111.37	-SS_high	-IS_high
TCGA-DX-A7EO-01	-1384.46	-1650	-3034.46	-SS_low	-IS_low
TCGA-DX-A6BH-01	1653.98	951.272	2605.25	-SS_high	-IS_high
TCGA-MB-A8JK-01	1345.68	987.419	2333.1	-SS_high	-IS_high
TCGA-DX-A1KU-01	2276.91	1528.7	3805.61	-SS_high	-IS_high
TCGA-X6-A7WD-01	774.571	94.4683	869.039	-SS_low	-IS_low
TCGA-DX-A3LW-01	1566.4	406.44	1972.84	-SS_high	-IS_low
TCGA-IE-A3OV-01	1181.24	1586.98	2768.22	-SS_high	-IS_high
TCGA-DX-A2J4-01	1955.4	2403.78	4359.18	-SS_high	-IS_high
TCGA-N1-A6IA-01	1162.54	146.848	1309.39	-SS_high	-IS_low
TCGA-PC-A5DO-01	740.502	901.253	1641.75	-SS_low	-IS_high
TCGA-DX-A1L3-01	1666	1794.93	3460.94	-SS_high	-IS_high
TCGA-DX-A23Y-01	1835.35	2827.43	4662.78	-SS_high	-IS_high
TCGA-DX-A1L4-01	2518.94	2278.15	4797.09	-SS_high	-IS_high
TCGA-3B-A9HP-01	1238.26	1251.22	2489.48	-SS_high	-IS_high
TCGA-PC-A5DL-01	517.709	850.279	1367.99	-SS_low	-IS_low
TCGA-DX-A8BT-01	1500.54	1168.93	2669.47	-SS_high	-IS_high
TCGA-SI-A71P-01	908.36	2146.34	3054.7	-SS_low	-IS_high
TCGA-X6-A8C7-01	-866.426	-1348.33	-2214.76	-SS_low	-IS_low
TCGA-PC-A5DK-01	860.696	1391.87	2252.56	-SS_low	-IS_high
TCGA-QC-A7B5-01	1183.07	1506.43	2689.5	-SS_high	-IS_high
TCGA-Z4-A8JB-01	2002.96	307.16	2310.12	-SS_high	-IS_low
TCGA-SI-A71O-01	1005.34	454.343	1459.68	-SS_high	-IS_low
TCGA-DX-A23R-01	1083.13	-209.715	873.411	-SS_high	-IS_low
TCGA-FX-A3NJ-01	786.528	311.643	1098.17	-SS_low	-IS_low
TCGA-DX-AB2Q-01	1155.88	394.213	1550.09	-SS_high	-IS_low
TCGA-PC-A5DN-01	1469.08	638.162	2107.24	-SS_high	-IS_low
TCGA-3B-A9HS-01	1482.92	2079.62	3562.54	-SS_high	-IS_high
TCGA-IF-A4AJ-01	815.237	1315.36	2130.6	-SS_low	-IS_high
TCGA-DX-A6B8-01	1034.35	145.462	1179.81	-SS_high	-IS_low
TCGA-VT-AB3D-01	1642.31	3470.77	5113.08	-SS_high	-IS_high
TCGA-3B-A9I0-01	751.717	1868.7	2620.41	-SS_low	-IS_high
TCGA-DX-A6YQ-01	703.957	1803.67	2507.63	-SS_low	-IS_high
TCGA-DX-A6BA-01	467.459	466.477	933.936	-SS_low	-IS_low
TCGA-QC-AA9N-01	509.78	791.443	1301.22	-SS_low	-IS_low
TCGA-DX-A7EN-01	-302.522	-531.494	-834.016	-SS_low	-IS_low
TCGA-X2-A95T-01	471.47	-123.384	348.086	-SS_low	-IS_low
TCGA-SI-A71Q-01	410.369	-796.472	-386.103	-SS_low	-IS_low
TCGA-QQ-A8VF-01	-79.8185	1434.58	1354.76	-SS_low	-IS_high
TCGA-K1-A3PN-01	-31.5079	61.3274	29.8195	-SS_low	-IS_low
