# Supplementary material for: Bioinformatics analysis reveals the competing endogenous RNA (ceRNA) coexpression network in the tumor microenvironment and prognostic biomarkers in soft tissue sarcomas
Source: Bioengineered. 2021 Feb 15;12(1):662–72. doi: 10.1080/21655979.2021.1879566 (PMC8806339; doi:10.1080/21655979.2021.1879566)
Supplement: Supplemental Material [file KBIE_A_1879566_SM9997.zip › Supplementary information/Table S3.xls]

## Sheet: default
miRNA	Gene Symbol
hsa-miR-1-3p	CCDC80
hsa-miR-1-3p	CD93
hsa-miR-1-3p	CSF1
hsa-miR-1-3p	CXCR4
hsa-miR-1-3p	DCN
hsa-miR-1-3p	JPH2
hsa-miR-1-3p	LYZ
hsa-miR-1-3p	MSRB3
hsa-miR-1-3p	MYLK
hsa-miR-1-3p	NINJ1
hsa-miR-1-3p	PSIP1
hsa-miR-129-5p	ALPL
hsa-miR-129-5p	CCDC80
hsa-miR-129-5p	CD93
hsa-miR-129-5p	CST3
hsa-miR-129-5p	CTSC
hsa-miR-129-5p	FBN1
hsa-miR-129-5p	ISOC1
hsa-miR-129-5p	ITM2B
hsa-miR-129-5p	LYVE1
hsa-miR-129-5p	MS4A7
hsa-miR-129-5p	PDGFRB
hsa-miR-129-5p	PGM5
hsa-miR-129-5p	PPP1R12B
hsa-miR-129-5p	PTX3
hsa-miR-129-5p	RARRES1
hsa-miR-129-5p	SH3BGRL
hsa-miR-129-5p	TAGLN
hsa-miR-129-5p	TPM1
hsa-miR-129-5p	YAP1
hsa-miR-133a-3p	CCDC80
hsa-miR-133a-3p	CMTM3
hsa-miR-133a-3p	COL5A3
hsa-miR-133a-3p	DDIT4
hsa-miR-133a-3p	DUSP1
hsa-miR-133a-3p	EFEMP1
hsa-miR-133a-3p	FCGR3A
hsa-miR-133a-3p	FUCA1
hsa-miR-133a-3p	JPH2
hsa-miR-133a-3p	LRRC32
hsa-miR-133a-3p	MMP9
hsa-miR-133a-3p	MS4A4A
hsa-miR-133a-3p	PLVAP
hsa-miR-133a-3p	ZNF385A
hsa-miR-133b	CCDC80
hsa-miR-133b	CMTM3
hsa-miR-133b	COL5A3
hsa-miR-133b	DDIT4
hsa-miR-133b	DUSP1
hsa-miR-133b	EFEMP1
hsa-miR-133b	FCGR3A
hsa-miR-133b	FUCA1
hsa-miR-133b	JPH2
hsa-miR-133b	LRRC32
hsa-miR-133b	MMP9
hsa-miR-133b	MS4A4A
hsa-miR-133b	PLVAP
hsa-miR-133b	ZNF385A
hsa-miR-142-3p	ATP1B1
hsa-miR-142-3p	CCDC80
hsa-miR-142-3p	CXCL9
hsa-miR-142-3p	FLNC
hsa-miR-142-3p	KLF4
hsa-miR-142-3p	LRRC32
hsa-miR-142-3p	LYZ
hsa-miR-142-3p	MFSD1
hsa-miR-142-3p	MYLK
hsa-miR-142-3p	PPP1R12B
hsa-miR-142-3p	PSIP1
hsa-miR-142-3p	SH3BGRL
hsa-miR-142-3p	TGFB1
hsa-miR-142-5p	ATP1B1
hsa-miR-142-5p	DCN
hsa-miR-142-5p	HERPUD1
hsa-miR-142-5p	PPP1R12B
hsa-miR-142-5p	SAMHD1
hsa-miR-142-5p	THBS2
hsa-miR-146a-5p	ANGPTL2
hsa-miR-146a-5p	CCDC80
hsa-miR-146a-5p	CD4
hsa-miR-146a-5p	CD53
hsa-miR-146a-5p	CD93
hsa-miR-146a-5p	CST3
hsa-miR-146a-5p	CTSB
hsa-miR-146a-5p	CTSC
hsa-miR-146a-5p	DCN
hsa-miR-146a-5p	FBXO32
hsa-miR-146a-5p	FHL1
hsa-miR-146a-5p	FLNA
hsa-miR-146a-5p	FSTL3
hsa-miR-146a-5p	GIMAP4
hsa-miR-146a-5p	GPX3
hsa-miR-146a-5p	ISYNA1
hsa-miR-146a-5p	LGALS3BP
hsa-miR-146a-5p	PDGFRB
hsa-miR-146a-5p	PGM5
hsa-miR-146a-5p	PPP1R12B
hsa-miR-146a-5p	PTGES
hsa-miR-146a-5p	RAC2
hsa-miR-146a-5p	SLC1A5
hsa-miR-146a-5p	SPI1
hsa-miR-146a-5p	SVIL
hsa-miR-146a-5p	SYNPO2
hsa-miR-146a-5p	TGFBR2
hsa-miR-146a-5p	TPM1
hsa-miR-146a-5p	VASN
hsa-miR-146a-5p	YAP1
hsa-miR-150-5p	ALDH1B1
hsa-miR-150-5p	APOL1
hsa-miR-150-5p	ATP2B4
hsa-miR-150-5p	C2
hsa-miR-150-5p	CCDC80
hsa-miR-150-5p	CTSB
hsa-miR-150-5p	CTSC
hsa-miR-150-5p	CTSS
hsa-miR-150-5p	DAB2
hsa-miR-150-5p	DRAM1
hsa-miR-150-5p	DSTN
hsa-miR-150-5p	ENG
hsa-miR-150-5p	FAM129A
hsa-miR-150-5p	FBN1
hsa-miR-150-5p	GADD45B
hsa-miR-150-5p	IFI16
hsa-miR-150-5p	JPH2
hsa-miR-150-5p	KANK2
hsa-miR-150-5p	KLF2
hsa-miR-150-5p	MS4A7
hsa-miR-150-5p	MSRB3
hsa-miR-150-5p	NNMT
hsa-miR-150-5p	PDGFRB
hsa-miR-150-5p	PLAUR
hsa-miR-150-5p	PLEKHO2
hsa-miR-150-5p	PPP1R12B
hsa-miR-150-5p	RAB32
hsa-miR-150-5p	SAMHD1
hsa-miR-150-5p	SERPINE1
hsa-miR-150-5p	SPI1
hsa-miR-150-5p	SYNPO2
hsa-miR-150-5p	TGFB1
hsa-miR-150-5p	TNFAIP2
hsa-miR-150-5p	TNFRSF1B
hsa-miR-181c-3p	CD93
hsa-miR-181c-3p	MS4A7
hsa-miR-181c-3p	RAC2
hsa-miR-181c-3p	RASSF3
hsa-miR-183-5p	ADGRL1
hsa-miR-183-5p	ATP2B4
hsa-miR-183-5p	CD52
hsa-miR-183-5p	CD93
hsa-miR-183-5p	CTSB
hsa-miR-183-5p	CTSC
hsa-miR-183-5p	DDIT4
hsa-miR-183-5p	DSTN
hsa-miR-183-5p	FBXO32
hsa-miR-183-5p	FCGR2A
hsa-miR-183-5p	HLA-DMB
hsa-miR-183-5p	HTRA3
hsa-miR-183-5p	JPH2
hsa-miR-183-5p	LYVE1
hsa-miR-183-5p	MEDAG
hsa-miR-183-5p	METRNL
hsa-miR-183-5p	MMP9
hsa-miR-183-5p	PRUNE2
hsa-miR-183-5p	SIRPA
hsa-miR-183-5p	SYNPO2
hsa-miR-183-5p	TYROBP
hsa-miR-199b-5p	ACVRL1
hsa-miR-199b-5p	AGTRAP
hsa-miR-199b-5p	CCDC80
hsa-miR-199b-5p	COL5A3
hsa-miR-199b-5p	CTSC
hsa-miR-199b-5p	CTSL
hsa-miR-199b-5p	CXCL16
hsa-miR-199b-5p	DRAM1
hsa-miR-199b-5p	EMILIN2
hsa-miR-199b-5p	FBN1
hsa-miR-199b-5p	FBXO32
hsa-miR-199b-5p	FCGRT
hsa-miR-199b-5p	KANK2
hsa-miR-199b-5p	LMOD1
hsa-miR-199b-5p	LRRC32
hsa-miR-199b-5p	PLXND1
hsa-miR-199b-5p	PPP1R12B
hsa-miR-199b-5p	PXN
hsa-miR-199b-5p	RASSF3
hsa-miR-199b-5p	RHOG
hsa-miR-199b-5p	SAMHD1
hsa-miR-199b-5p	SLC1A5
hsa-miR-199b-5p	SLC24A3
hsa-miR-199b-5p	SOCS3
hsa-miR-199b-5p	SYNM
hsa-miR-199b-5p	TGFBR2
hsa-miR-199b-5p	THY1
hsa-miR-199b-5p	VCL
hsa-miR-199b-5p	ZNF385A
hsa-miR-22-5p	ANGPTL2
hsa-miR-22-5p	CD4
hsa-miR-22-5p	CTSB
hsa-miR-22-5p	CTSC
hsa-miR-22-5p	DAB2
hsa-miR-22-5p	DOK2
hsa-miR-22-5p	DRAM1
hsa-miR-22-5p	DUSP1
hsa-miR-22-5p	FBN1
hsa-miR-22-5p	FCGR2A
hsa-miR-22-5p	GIMAP4
hsa-miR-22-5p	HLA-DPA1
hsa-miR-22-5p	HLA-DRB1
hsa-miR-22-5p	KANK2
hsa-miR-22-5p	MS4A6A
hsa-miR-22-5p	MYH11
hsa-miR-22-5p	MYLK
hsa-miR-22-5p	PPP1R12B
hsa-miR-22-5p	SLC24A3
hsa-miR-22-5p	SOCS3
hsa-miR-22-5p	TAGLN
hsa-miR-22-5p	TGFBR2
hsa-miR-22-5p	THBS2
hsa-miR-22-5p	TMEM176A
hsa-miR-223-3p	CCDC80
hsa-miR-223-3p	DDIT4
hsa-miR-223-3p	DSTN
hsa-miR-223-3p	FBN1
hsa-miR-223-3p	FHL1
hsa-miR-223-3p	LAPTM5
hsa-miR-223-3p	MSRB3
hsa-miR-223-3p	PDGFRB
hsa-miR-223-3p	PPP1R12B
hsa-miR-223-3p	PSIP1
hsa-miR-223-3p	SLC24A3
hsa-miR-223-3p	TNFSF10
hsa-miR-490-3p	ACVRL1
hsa-miR-490-3p	ALOX5AP
hsa-miR-490-3p	ANGPTL2
hsa-miR-490-3p	APOL1
hsa-miR-490-3p	ATP2B4
hsa-miR-490-3p	CCDC80
hsa-miR-490-3p	CD52
hsa-miR-490-3p	CSF1
hsa-miR-490-3p	CSRP1
hsa-miR-490-3p	CTSC
hsa-miR-490-3p	CXCL16
hsa-miR-490-3p	CYBB
hsa-miR-490-3p	DPT
hsa-miR-490-3p	DSTN
hsa-miR-490-3p	ENG
hsa-miR-490-3p	FCGR2A
hsa-miR-490-3p	LMOD1
hsa-miR-490-3p	MEDAG
hsa-miR-490-3p	MS4A6A
hsa-miR-490-3p	MYLK
hsa-miR-490-3p	PPP1R12B
hsa-miR-490-3p	SAMHD1
hsa-miR-490-3p	SERPINB1
hsa-miR-490-3p	TNFAIP2
hsa-miR-490-3p	TNFRSF1B
hsa-miR-490-3p	TNFSF10
hsa-miR-511-5p	ATP2B4
hsa-miR-511-5p	CD53
hsa-miR-511-5p	CD93
hsa-miR-511-5p	CMTM3
hsa-miR-511-5p	CTSC
hsa-miR-511-5p	CTSS
hsa-miR-511-5p	DKK1
hsa-miR-511-5p	EMILIN1
hsa-miR-511-5p	FAM129A
hsa-miR-511-5p	FBXO32
hsa-miR-511-5p	FCGR3A
hsa-miR-511-5p	FXYD5
hsa-miR-511-5p	GFPT2
hsa-miR-511-5p	GPSM3
hsa-miR-511-5p	HLA-DQB1
hsa-miR-511-5p	KLF2
hsa-miR-511-5p	KLF4
hsa-miR-511-5p	MFSD1
hsa-miR-511-5p	MPEG1
hsa-miR-511-5p	MSRB3
hsa-miR-511-5p	PDGFRB
hsa-miR-511-5p	PPP1R12B
hsa-miR-511-5p	PROCR
hsa-miR-511-5p	RAB32
hsa-miR-511-5p	SAMHD1
hsa-miR-511-5p	SERPINB1
hsa-miR-511-5p	SH3BGRL
hsa-miR-511-5p	SLC24A3
hsa-miR-511-5p	SYNPO2
hsa-miR-511-5p	TGFBR2
hsa-miR-511-5p	THBS2
hsa-miR-511-5p	ZFP36L2
hsa-miR-582-3p	ARL4C
hsa-miR-582-3p	ATP2B4
hsa-miR-582-3p	CMTM3
hsa-miR-582-3p	CXCL16
hsa-miR-582-3p	KANK2
hsa-miR-582-3p	PPP1R12B
hsa-miR-582-3p	SYNPO2
hsa-miR-582-3p	YAP1
hsa-miR-582-3p	ZFP36L2
hsa-miR-653-5p	CCDC80
hsa-miR-653-5p	CD93
hsa-miR-653-5p	CTSS
hsa-miR-653-5p	CXCR4
hsa-miR-653-5p	CYBB
hsa-miR-653-5p	DRAM1
hsa-miR-653-5p	DUSP1
hsa-miR-653-5p	HLA-DPA1
hsa-miR-653-5p	ITM2B
hsa-miR-653-5p	LAPTM5
hsa-miR-653-5p	PDZRN3
hsa-miR-653-5p	ZFP36L2
hsa-miR-9-5p	ADGRL1
hsa-miR-9-5p	AKR1B1
hsa-miR-9-5p	ALPL
hsa-miR-9-5p	ARL4C
hsa-miR-9-5p	C1QL1
hsa-miR-9-5p	CCDC80
hsa-miR-9-5p	CD248
hsa-miR-9-5p	CSF1
hsa-miR-9-5p	CXCL9
hsa-miR-9-5p	CXCR4
hsa-miR-9-5p	EFEMP1
hsa-miR-9-5p	FAM129A
hsa-miR-9-5p	FBN1
hsa-miR-9-5p	FUCA1
hsa-miR-9-5p	ISYNA1
hsa-miR-9-5p	ITM2B
hsa-miR-9-5p	ITM2C
hsa-miR-9-5p	JPH2
hsa-miR-9-5p	KANK2
hsa-miR-9-5p	LIPA
hsa-miR-9-5p	LYVE1
hsa-miR-9-5p	MS4A4A
hsa-miR-9-5p	MSRB3
hsa-miR-9-5p	PDGFRB
hsa-miR-9-5p	PLA2G2A
hsa-miR-9-5p	PPP1R12B
hsa-miR-9-5p	PTX3
hsa-miR-9-5p	PXN
hsa-miR-9-5p	RASSF3
hsa-miR-9-5p	SLCO2B1
hsa-miR-9-5p	SRGN
hsa-miR-9-5p	SYNPO2
hsa-miR-9-5p	TGFBR2
hsa-miR-9-5p	THBS2
hsa-miR-9-5p	VCL
hsa-miR-9-5p	WDR6
hsa-miR-9-5p	YAP1
