# Supplementary material for: Bioinformatics analysis reveals the competing endogenous RNA (ceRNA) coexpression network in the tumor microenvironment and prognostic biomarkers in soft tissue sarcomas
Source: Bioengineered. 2021 Feb 15;12(1):662–72. doi: 10.1080/21655979.2021.1879566 (PMC8806339; doi:10.1080/21655979.2021.1879566)
Supplement: Supplemental Material [file KBIE_A_1879566_SM9997.zip › Supplementary information/Table S4.xls]

## Sheet: default
miRNA	lncRNA	Biotype	Ensembl_Gene_ID	Transcript_ID
hsa-miR-1-3p	LINC00152	lncRNA	ENSG00000222041	ENST00000414030
hsa-miR-1-3p	LINC00152	lncRNA	ENSG00000222041	ENST00000455131
hsa-miR-1-3p	MIR4435-2HG	lncRNA	ENSG00000172965	ENST00000439494
hsa-miR-1-3p	MIR4435-2HG	lncRNA	ENSG00000172965	ENST00000441075
hsa-miR-1-3p	RP11-389C8.2	lncRNA	ENSG00000261269	ENST00000564956
hsa-miR-1-3p	RP11-617F23.1	lncRNA	ENSG00000259291	ENST00000620791
hsa-miR-1-3p	TMSB4XP4	lncRNA	ENSG00000223551	ENST00000323496
hsa-miR-1-3p	TSPY26P	lncRNA	ENSG00000235217	ENST00000565928
hsa-miR-129-5p	ACTA2-AS1	lncRNA	ENSG00000180139	ENST00000437930
hsa-miR-129-5p	ACTA2-AS1	lncRNA	ENSG00000180139	ENST00000627669
hsa-miR-129-5p	GGTA1P	lncRNA	ENSG00000204136	ENST00000481799
hsa-miR-129-5p	HOTAIR	lncRNA	ENSG00000228630	ENST00000439545
hsa-miR-129-5p	LBX2-AS1	lncRNA	ENSG00000257702	ENST00000548978
hsa-miR-129-5p	LBX2-AS1	lncRNA	ENSG00000257702	ENST00000603175
hsa-miR-129-5p	LINC00152	lncRNA	ENSG00000222041	ENST00000414030
hsa-miR-129-5p	MIR4435-2HG	lncRNA	ENSG00000172965	ENST00000371162
hsa-miR-129-5p	RP11-394O4.5	lncRNA	ENSG00000269936	ENST00000602315
hsa-miR-129-5p	RP11-834C11.4	lncRNA	ENSG00000250742	ENST00000508564
hsa-miR-133a-3p	CTD-2228K2.7	lncRNA	ENSG00000225138	ENST00000534918
hsa-miR-133a-3p	CTD-2228K2.7	lncRNA	ENSG00000225138	ENST00000606107
hsa-miR-133a-3p	CTD-2228K2.7	lncRNA	ENSG00000225138	ENST00000606288
hsa-miR-133a-3p	CTD-2228K2.7	lncRNA	ENSG00000225138	ENST00000607286
hsa-miR-133a-3p	GGTA1P	lncRNA	ENSG00000204136	ENST00000373793
hsa-miR-133a-3p	GGTA1P	lncRNA	ENSG00000204136	ENST00000481534
hsa-miR-133a-3p	GGTA1P	lncRNA	ENSG00000204136	ENST00000488429
hsa-miR-133a-3p	GGTA1P	lncRNA	ENSG00000204136	ENST00000495328
hsa-miR-133a-3p	HLA-H	lncRNA	ENSG00000206341	ENST00000383620
hsa-miR-133a-3p	HLA-J	lncRNA	ENSG00000204622	ENST00000462773
hsa-miR-133a-3p	HLA-J	lncRNA	ENSG00000204622	ENST00000469281
hsa-miR-133a-3p	HLA-J	lncRNA	ENSG00000204622	ENST00000494367
hsa-miR-133a-3p	HLA-J	lncRNA	ENSG00000204622	ENST00000495278
hsa-miR-133a-3p	MIR22HG	lncRNA	ENSG00000186594	ENST00000334146
hsa-miR-133a-3p	MIR22HG	lncRNA	ENSG00000186594	ENST00000570416
hsa-miR-133a-3p	MIR22HG	lncRNA	ENSG00000186594	ENST00000571595
hsa-miR-133a-3p	MIR22HG	lncRNA	ENSG00000186594	ENST00000574306
hsa-miR-133a-3p	MIR22HG	lncRNA	ENSG00000186594	ENST00000576749
hsa-miR-133a-3p	MIR4435-2HG	lncRNA	ENSG00000172965	ENST00000371162
hsa-miR-133a-3p	MIR4435-2HG	lncRNA	ENSG00000172965	ENST00000431385
hsa-miR-133a-3p	NAPSB	lncRNA	ENSG00000131401	ENST00000525179
hsa-miR-133a-3p	NAPSB	lncRNA	ENSG00000131401	ENST00000527780
hsa-miR-133a-3p	NAPSB	lncRNA	ENSG00000131401	ENST00000534096
hsa-miR-133a-3p	NAPSB	lncRNA	ENSG00000131401	ENST00000562112
hsa-miR-133a-3p	RP11-389C8.2	lncRNA	ENSG00000261269	ENST00000564956
hsa-miR-133a-3p	RP11-417E7.1	lncRNA	ENSG00000223485	ENST00000439703
hsa-miR-133a-3p	RP11-536O18.1	lncRNA	ENSG00000226197	ENST00000428006
hsa-miR-133a-3p	RP11-750H9.5	lncRNA	ENSG00000255197	ENST00000527426
hsa-miR-133a-3p	RP11-750H9.5	lncRNA	ENSG00000255197	ENST00000532943
hsa-miR-133b	CTD-2228K2.7	lncRNA	ENSG00000225138	ENST00000534918
hsa-miR-133b	CTD-2228K2.7	lncRNA	ENSG00000225138	ENST00000606107
hsa-miR-133b	CTD-2228K2.7	lncRNA	ENSG00000225138	ENST00000606288
hsa-miR-133b	CTD-2228K2.7	lncRNA	ENSG00000225138	ENST00000607286
hsa-miR-133b	GGTA1P	lncRNA	ENSG00000204136	ENST00000373793
hsa-miR-133b	GGTA1P	lncRNA	ENSG00000204136	ENST00000481534
hsa-miR-133b	GGTA1P	lncRNA	ENSG00000204136	ENST00000488429
hsa-miR-133b	GGTA1P	lncRNA	ENSG00000204136	ENST00000495328
hsa-miR-133b	HLA-H	lncRNA	ENSG00000206341	ENST00000383620
hsa-miR-133b	HLA-J	lncRNA	ENSG00000204622	ENST00000462773
hsa-miR-133b	HLA-J	lncRNA	ENSG00000204622	ENST00000469281
hsa-miR-133b	HLA-J	lncRNA	ENSG00000204622	ENST00000494367
hsa-miR-133b	HLA-J	lncRNA	ENSG00000204622	ENST00000495278
hsa-miR-133b	MIR4435-2HG	lncRNA	ENSG00000172965	ENST00000371162
hsa-miR-133b	MIR4435-2HG	lncRNA	ENSG00000172965	ENST00000431385
hsa-miR-133b	NAPSB	lncRNA	ENSG00000131401	ENST00000527780
hsa-miR-133b	NAPSB	lncRNA	ENSG00000131401	ENST00000562112
hsa-miR-133b	RP11-389C8.2	lncRNA	ENSG00000261269	ENST00000564956
hsa-miR-133b	RP11-417E7.1	lncRNA	ENSG00000223485	ENST00000439703
hsa-miR-133b	RP11-536O18.1	lncRNA	ENSG00000226197	ENST00000428006
hsa-miR-133b	RP11-750H9.5	lncRNA	ENSG00000255197	ENST00000527426
hsa-miR-133b	RP11-750H9.5	lncRNA	ENSG00000255197	ENST00000532943
hsa-miR-142-3p	AC092580.4	lncRNA	ENSG00000235576	ENST00000417930
hsa-miR-142-3p	MIR4435-2HG	lncRNA	ENSG00000172965	ENST00000371162
hsa-miR-142-3p	MIR4435-2HG	lncRNA	ENSG00000172965	ENST00000431385
hsa-miR-142-3p	RP11-389C8.2	lncRNA	ENSG00000261269	ENST00000564956
hsa-miR-142-3p	SFTA1P	lncRNA	ENSG00000225383	ENST00000415590
hsa-miR-142-3p	SFTA1P	lncRNA	ENSG00000225383	ENST00000434919
hsa-miR-146a-5p	HSPA7	lncRNA	ENSG00000225217	ENST00000445535
hsa-miR-146a-5p	LINC01133	lncRNA	ENSG00000224259	ENST00000423943
hsa-miR-146a-5p	MBNL1-AS1	lncRNA	ENSG00000229619	ENST00000608395
hsa-miR-146a-5p	RP11-588K22.2	lncRNA	ENSG00000260244	ENST00000569449
hsa-miR-150-5p	CTD-2228K2.7	lncRNA	ENSG00000225138	ENST00000534918
hsa-miR-150-5p	HOTAIR	lncRNA	ENSG00000228630	ENST00000424518
hsa-miR-150-5p	LINC01133	lncRNA	ENSG00000224259	ENST00000423943
hsa-miR-150-5p	LINC01133	lncRNA	ENSG00000224259	ENST00000443364
hsa-miR-150-5p	MBNL1-AS1	lncRNA	ENSG00000229619	ENST00000608395
hsa-miR-150-5p	MIR4435-2HG	lncRNA	ENSG00000172965	ENST00000603827
hsa-miR-150-5p	PCED1B-AS1	lncRNA	ENSG00000247774	ENST00000500365
hsa-miR-150-5p	PSMB8-AS1	lncRNA	ENSG00000204261	ENST00000453426
hsa-miR-150-5p	RP11-268J15.5	lncRNA	ENSG00000116883	ENST00000373137
hsa-miR-150-5p	RP11-394O4.5	lncRNA	ENSG00000269936	ENST00000602315
hsa-miR-150-5p	RP11-617F23.1	lncRNA	ENSG00000259291	ENST00000558334
hsa-miR-150-5p	RP11-617F23.1	lncRNA	ENSG00000259291	ENST00000620791
hsa-miR-181c-3p	ACTA2-AS1	lncRNA	ENSG00000180139	ENST00000437930
hsa-miR-181c-3p	CTC-296K1.3	lncRNA	ENSG00000267505	ENST00000585620
hsa-miR-181c-3p	GGTA1P	lncRNA	ENSG00000204136	ENST00000481534
hsa-miR-181c-3p	GGTA1P	lncRNA	ENSG00000204136	ENST00000488429
hsa-miR-181c-3p	HOTAIR	lncRNA	ENSG00000228630	ENST00000424518
hsa-miR-181c-3p	LBX2-AS1	lncRNA	ENSG00000257702	ENST00000548978
hsa-miR-181c-3p	LBX2-AS1	lncRNA	ENSG00000257702	ENST00000603175
hsa-miR-181c-3p	LLNLR-470E3.1	lncRNA	ENSG00000273837	ENST00000619715
hsa-miR-183-5p	ACTA2-AS1	lncRNA	ENSG00000180139	ENST00000437930
hsa-miR-183-5p	CTD-2228K2.7	lncRNA	ENSG00000225138	ENST00000606107
hsa-miR-183-5p	CTD-2228K2.7	lncRNA	ENSG00000225138	ENST00000607005
hsa-miR-183-5p	CTD-2228K2.7	lncRNA	ENSG00000225138	ENST00000607286
hsa-miR-183-5p	MBNL1-AS1	lncRNA	ENSG00000229619	ENST00000608395
hsa-miR-183-5p	NCF1C	lncRNA	ENSG00000165178	ENST00000438382
hsa-miR-199b-5p	HLA-J	lncRNA	ENSG00000204622	ENST00000462773
hsa-miR-199b-5p	HLA-J	lncRNA	ENSG00000204622	ENST00000469281
hsa-miR-199b-5p	HLA-J	lncRNA	ENSG00000204622	ENST00000494367
hsa-miR-199b-5p	MIR22HG	lncRNA	ENSG00000186594	ENST00000334146
hsa-miR-199b-5p	MIR22HG	lncRNA	ENSG00000186594	ENST00000571091
hsa-miR-199b-5p	MIR22HG	lncRNA	ENSG00000186594	ENST00000573075
hsa-miR-199b-5p	MIR22HG	lncRNA	ENSG00000186594	ENST00000574016
hsa-miR-199b-5p	MIR22HG	lncRNA	ENSG00000186594	ENST00000574306
hsa-miR-199b-5p	MIR22HG	lncRNA	ENSG00000186594	ENST00000575626
hsa-miR-199b-5p	MIR22HG	lncRNA	ENSG00000186594	ENST00000577164
hsa-miR-199b-5p	MIR22HG	lncRNA	ENSG00000186594	ENST00000608198
hsa-miR-199b-5p	MIR22HG	lncRNA	ENSG00000186594	ENST00000608913
hsa-miR-199b-5p	MIR22HG	lncRNA	ENSG00000186594	ENST00000609398
hsa-miR-199b-5p	MIR22HG	lncRNA	ENSG00000186594	ENST00000609442
hsa-miR-199b-5p	MIR4435-2HG	lncRNA	ENSG00000172965	ENST00000439362
hsa-miR-199b-5p	PCED1B-AS1	lncRNA	ENSG00000247774	ENST00000547600
hsa-miR-199b-5p	PCED1B-AS1	lncRNA	ENSG00000247774	ENST00000547626
hsa-miR-199b-5p	PCED1B-AS1	lncRNA	ENSG00000247774	ENST00000550426
hsa-miR-199b-5p	PCED1B-AS1	lncRNA	ENSG00000247774	ENST00000551432
hsa-miR-199b-5p	PCED1B-AS1	lncRNA	ENSG00000247774	ENST00000552269
hsa-miR-199b-5p	PSMB8-AS1	lncRNA	ENSG00000204261	ENST00000453426
hsa-miR-199b-5p	PSMB8-AS1	lncRNA	ENSG00000204261	ENST00000458296
hsa-miR-199b-5p	RP11-417E7.1	lncRNA	ENSG00000223485	ENST00000439703
hsa-miR-199b-5p	RP11-588K22.2	lncRNA	ENSG00000260244	ENST00000569449
hsa-miR-22-5p	ACTA2-AS1	lncRNA	ENSG00000180139	ENST00000437930
hsa-miR-22-5p	CARD8-AS1	lncRNA	ENSG00000268001	ENST00000602172
hsa-miR-22-5p	CTD-2228K2.7	lncRNA	ENSG00000225138	ENST00000534918
hsa-miR-22-5p	CTD-2228K2.7	lncRNA	ENSG00000225138	ENST00000606107
hsa-miR-22-5p	CTD-2228K2.7	lncRNA	ENSG00000225138	ENST00000606288
hsa-miR-22-5p	CTD-2228K2.7	lncRNA	ENSG00000225138	ENST00000607005
hsa-miR-22-5p	CTD-2228K2.7	lncRNA	ENSG00000225138	ENST00000607286
hsa-miR-22-5p	GAPLINC	lncRNA	ENSG00000266835	ENST00000578664
hsa-miR-22-5p	GAPLINC	lncRNA	ENSG00000266835	ENST00000579007
hsa-miR-22-5p	LINC01235	lncRNA	ENSG00000270547	ENST00000604724
hsa-miR-22-5p	LINC01235	lncRNA	ENSG00000270547	ENST00000605459
hsa-miR-22-5p	MIR22HG	lncRNA	ENSG00000186594	ENST00000334146
hsa-miR-22-5p	MIR22HG	lncRNA	ENSG00000186594	ENST00000570416
hsa-miR-22-5p	MIR22HG	lncRNA	ENSG00000186594	ENST00000571595
hsa-miR-22-5p	MIR22HG	lncRNA	ENSG00000186594	ENST00000573127
hsa-miR-22-5p	MIR22HG	lncRNA	ENSG00000186594	ENST00000574306
hsa-miR-22-5p	MIR22HG	lncRNA	ENSG00000186594	ENST00000575626
hsa-miR-22-5p	MIR22HG	lncRNA	ENSG00000186594	ENST00000576489
hsa-miR-22-5p	MIR22HG	lncRNA	ENSG00000186594	ENST00000576749
hsa-miR-22-5p	MIR22HG	lncRNA	ENSG00000186594	ENST00000577164
hsa-miR-22-5p	MIR22HG	lncRNA	ENSG00000186594	ENST00000608245
hsa-miR-22-5p	MIR22HG	lncRNA	ENSG00000186594	ENST00000609398
hsa-miR-22-5p	MIR4435-2HG	lncRNA	ENSG00000172965	ENST00000371162
hsa-miR-22-5p	MIR4435-2HG	lncRNA	ENSG00000172965	ENST00000609220
hsa-miR-22-5p	PSMB8-AS1	lncRNA	ENSG00000204261	ENST00000412095
hsa-miR-22-5p	PSMB8-AS1	lncRNA	ENSG00000204261	ENST00000413039
hsa-miR-22-5p	PSMB8-AS1	lncRNA	ENSG00000204261	ENST00000429600
hsa-miR-22-5p	PSMB8-AS1	lncRNA	ENSG00000204261	ENST00000458296
hsa-miR-22-5p	RP1-152L7.5	lncRNA	ENSG00000216775	ENST00000406724
hsa-miR-22-5p	RP1-152L7.5	lncRNA	ENSG00000216775	ENST00000602367
hsa-miR-22-5p	RP11-108M9.4	lncRNA	ENSG00000238142	ENST00000422124
hsa-miR-22-5p	RP11-733O18.1	lncRNA	ENSG00000236120	ENST00000422914
hsa-miR-22-5p	RP11-733O18.1	lncRNA	ENSG00000236120	ENST00000444185
hsa-miR-22-5p	RP13-104F24.3	lncRNA	ENSG00000265298	ENST00000583145
hsa-miR-22-5p	TMSB4XP4	lncRNA	ENSG00000223551	ENST00000323496
hsa-miR-223-3p	GGTA1P	lncRNA	ENSG00000204136	ENST00000481534
hsa-miR-223-3p	GGTA1P	lncRNA	ENSG00000204136	ENST00000495328
hsa-miR-223-3p	MBNL1-AS1	lncRNA	ENSG00000229619	ENST00000608395
hsa-miR-223-3p	MIR4435-2HG	lncRNA	ENSG00000172965	ENST00000439362
hsa-miR-223-3p	MIR4435-2HG	lncRNA	ENSG00000172965	ENST00000605570
hsa-miR-223-3p	NAPSB	lncRNA	ENSG00000131401	ENST00000525179
hsa-miR-223-3p	NAPSB	lncRNA	ENSG00000131401	ENST00000527780
hsa-miR-223-3p	NAPSB	lncRNA	ENSG00000131401	ENST00000534096
hsa-miR-223-3p	NAPSB	lncRNA	ENSG00000131401	ENST00000562112
hsa-miR-223-3p	PCED1B-AS1	lncRNA	ENSG00000247774	ENST00000548222
hsa-miR-223-3p	PCED1B-AS1	lncRNA	ENSG00000247774	ENST00000552269
hsa-miR-223-3p	RP1-152L7.5	lncRNA	ENSG00000216775	ENST00000602367
hsa-miR-223-3p	RP11-588K22.2	lncRNA	ENSG00000260244	ENST00000569449
hsa-miR-223-3p	TSPY26P	lncRNA	ENSG00000235217	ENST00000565928
hsa-miR-490-3p	AGAP2-AS1	lncRNA	ENSG00000255737	ENST00000542466
hsa-miR-490-3p	CARD8-AS1	lncRNA	ENSG00000268001	ENST00000602172
hsa-miR-490-3p	CTD-2228K2.7	lncRNA	ENSG00000225138	ENST00000534918
hsa-miR-490-3p	CTD-2228K2.7	lncRNA	ENSG00000225138	ENST00000606107
hsa-miR-490-3p	CTD-2228K2.7	lncRNA	ENSG00000225138	ENST00000607005
hsa-miR-490-3p	CTD-2228K2.7	lncRNA	ENSG00000225138	ENST00000607286
hsa-miR-490-3p	GGTA1P	lncRNA	ENSG00000204136	ENST00000481534
hsa-miR-490-3p	GGTA1P	lncRNA	ENSG00000204136	ENST00000488429
hsa-miR-490-3p	GGTA1P	lncRNA	ENSG00000204136	ENST00000495328
hsa-miR-490-3p	HLA-DRB6	lncRNA	ENSG00000229391	ENST00000411500
hsa-miR-490-3p	HSPA7	lncRNA	ENSG00000225217	ENST00000445535
hsa-miR-490-3p	LBX2-AS1	lncRNA	ENSG00000257702	ENST00000548978
hsa-miR-490-3p	LBX2-AS1	lncRNA	ENSG00000257702	ENST00000603175
hsa-miR-490-3p	PSMB8-AS1	lncRNA	ENSG00000204261	ENST00000412095
hsa-miR-490-3p	PSMB8-AS1	lncRNA	ENSG00000204261	ENST00000458296
hsa-miR-490-3p	TSPY26P	lncRNA	ENSG00000235217	ENST00000565928
hsa-miR-490-3p	ZNF667-AS1	lncRNA	ENSG00000166770	ENST00000585445
hsa-miR-490-3p	ZNF667-AS1	lncRNA	ENSG00000166770	ENST00000586091
hsa-miR-490-3p	ZNF667-AS1	lncRNA	ENSG00000166770	ENST00000588158
hsa-miR-490-3p	ZNF667-AS1	lncRNA	ENSG00000166770	ENST00000588685
hsa-miR-490-3p	ZNF667-AS1	lncRNA	ENSG00000166770	ENST00000591797
hsa-miR-511-5p	CARD8-AS1	lncRNA	ENSG00000268001	ENST00000602172
hsa-miR-511-5p	CH17-340M24.3	lncRNA	ENSG00000197180	ENST00000360656
hsa-miR-511-5p	FTLP2	lncRNA	ENSG00000232368	ENST00000431458
hsa-miR-511-5p	GGTA1P	lncRNA	ENSG00000204136	ENST00000481534
hsa-miR-511-5p	GGTA1P	lncRNA	ENSG00000204136	ENST00000495328
hsa-miR-511-5p	LINC00152	lncRNA	ENSG00000222041	ENST00000409054
hsa-miR-511-5p	LINC00152	lncRNA	ENSG00000222041	ENST00000603948
hsa-miR-511-5p	LINC00152	lncRNA	ENSG00000222041	ENST00000612724
hsa-miR-511-5p	LINC01133	lncRNA	ENSG00000224259	ENST00000423943
hsa-miR-511-5p	LINC01133	lncRNA	ENSG00000224259	ENST00000443364
hsa-miR-511-5p	MBNL1-AS1	lncRNA	ENSG00000229619	ENST00000445466
hsa-miR-511-5p	MBNL1-AS1	lncRNA	ENSG00000229619	ENST00000608395
hsa-miR-511-5p	MIR22HG	lncRNA	ENSG00000186594	ENST00000571595
hsa-miR-511-5p	MIR22HG	lncRNA	ENSG00000186594	ENST00000573075
hsa-miR-511-5p	MIR22HG	lncRNA	ENSG00000186594	ENST00000574306
hsa-miR-511-5p	MIR22HG	lncRNA	ENSG00000186594	ENST00000577164
hsa-miR-511-5p	PCED1B-AS1	lncRNA	ENSG00000247774	ENST00000547600
hsa-miR-511-5p	PCED1B-AS1	lncRNA	ENSG00000247774	ENST00000547626
hsa-miR-511-5p	PCED1B-AS1	lncRNA	ENSG00000247774	ENST00000548222
hsa-miR-511-5p	PCED1B-AS1	lncRNA	ENSG00000247774	ENST00000550426
hsa-miR-511-5p	PCED1B-AS1	lncRNA	ENSG00000247774	ENST00000551432
hsa-miR-511-5p	PCED1B-AS1	lncRNA	ENSG00000247774	ENST00000551898
hsa-miR-511-5p	PCED1B-AS1	lncRNA	ENSG00000247774	ENST00000552269
hsa-miR-511-5p	PCED1B-AS1	lncRNA	ENSG00000247774	ENST00000552975
hsa-miR-511-5p	PCED1B-AS1	lncRNA	ENSG00000247774	ENST00000552990
hsa-miR-511-5p	RP1-152L7.5	lncRNA	ENSG00000216775	ENST00000602367
hsa-miR-511-5p	RP11-394O4.5	lncRNA	ENSG00000269936	ENST00000602315
hsa-miR-511-5p	RP11-417E7.1	lncRNA	ENSG00000223485	ENST00000439703
hsa-miR-511-5p	RP11-536O18.1	lncRNA	ENSG00000226197	ENST00000428006
hsa-miR-511-5p	RP11-733O18.1	lncRNA	ENSG00000236120	ENST00000422914
hsa-miR-511-5p	ZNF667-AS1	lncRNA	ENSG00000166770	ENST00000585445
hsa-miR-511-5p	ZNF667-AS1	lncRNA	ENSG00000166770	ENST00000586091
hsa-miR-511-5p	ZNF667-AS1	lncRNA	ENSG00000166770	ENST00000592146
hsa-miR-511-5p	ZNF667-AS1	lncRNA	ENSG00000166770	ENST00000601875
hsa-miR-582-3p	ACTA2-AS1	lncRNA	ENSG00000180139	ENST00000437930
hsa-miR-582-3p	ACTA2-AS1	lncRNA	ENSG00000180139	ENST00000596007
hsa-miR-582-3p	ACTA2-AS1	lncRNA	ENSG00000180139	ENST00000627669
hsa-miR-653-5p	RP11-617F23.1	lncRNA	ENSG00000259291	ENST00000620791
hsa-miR-653-5p	RP11-680A11.5	lncRNA	ENSG00000257605	ENST00000550263
hsa-miR-653-5p	RP13-104F24.3	lncRNA	ENSG00000265298	ENST00000583145
hsa-miR-9-5p	AC092580.4	lncRNA	ENSG00000235576	ENST00000417930
hsa-miR-9-5p	ACTA2-AS1	lncRNA	ENSG00000180139	ENST00000437930
hsa-miR-9-5p	GGTA1P	lncRNA	ENSG00000204136	ENST00000373793
hsa-miR-9-5p	GGTA1P	lncRNA	ENSG00000204136	ENST00000481534
hsa-miR-9-5p	GGTA1P	lncRNA	ENSG00000204136	ENST00000481799
hsa-miR-9-5p	GGTA1P	lncRNA	ENSG00000204136	ENST00000488429
hsa-miR-9-5p	GGTA1P	lncRNA	ENSG00000204136	ENST00000495328
hsa-miR-9-5p	HOTAIRM1	lncRNA	ENSG00000233429	ENST00000593300
hsa-miR-9-5p	LINC01133	lncRNA	ENSG00000224259	ENST00000423943
hsa-miR-9-5p	MBNL1-AS1	lncRNA	ENSG00000229619	ENST00000608395
hsa-miR-9-5p	MIR4435-2HG	lncRNA	ENSG00000172965	ENST00000603827
hsa-miR-9-5p	MIR4435-2HG	lncRNA	ENSG00000172965	ENST00000609220
hsa-miR-9-5p	PCED1B-AS1	lncRNA	ENSG00000247774	ENST00000547851
hsa-miR-9-5p	PCED1B-AS1	lncRNA	ENSG00000247774	ENST00000551898
hsa-miR-9-5p	PCED1B-AS1	lncRNA	ENSG00000247774	ENST00000552990
hsa-miR-9-5p	RP1-152L7.5	lncRNA	ENSG00000216775	ENST00000602367
hsa-miR-9-5p	RP11-108M9.4	lncRNA	ENSG00000238142	ENST00000416869
hsa-miR-9-5p	RP11-617F23.1	lncRNA	ENSG00000259291	ENST00000620791
hsa-miR-9-5p	RP11-680A11.5	lncRNA	ENSG00000257605	ENST00000550263
hsa-miR-9-5p	SFTA1P	lncRNA	ENSG00000225383	ENST00000446372
hsa-miR-9-5p	ZNF667-AS1	lncRNA	ENSG00000166770	ENST00000588158
